# Supplementary material for: Diacridinium hexa­chloridoplatinate(IV) dihydrate
Source: Acta Crystallogr Sect E Struct Rep Online. 2010 Mar 20;66(Pt 4):m425. doi: 10.1107/S1600536810009566 (PMC2983811; doi:10.1107/S1600536810009566)
Supplement: Supplementary file 1 [file e-66-0m425-sup1.cif]

##############################################################################
###                                                                        ###
###        Electronic paper (Acta Crystallographica Section E)             ###
###                                                                        ###
##############################################################################
#                                                                            #
# This CIF contains the data in a paper accepted for publication in Acta     #
# Crystallographica Section E. It conforms to the requirements of Notes      #
# for Authors for Section E, and has been peer reviewed under the auspices   #
# of the IUCr Commission on Journals.                                        #
#                                                                            #
# Full details of the Crystallographic Information File format               #
# are given in the paper "The Crystallographic Information File (CIF):       #
# a New Standard Archive File for Crystallography" by S. R. Hall, F. H.      #
# Allen and I. D. Brown [Acta Cryst. (1991), A47, 655-685].                  #
#                                                                            #
# The current version of the core CIF dictionary is obtainable from          #
# ftp://ftp.iucr.org/pub/cif_core.dic. The current version number is 2.4.    #
#                                                                            #
# Software is freely available for graphical display of the structure(s) in  #
# this CIF.  For information consult the CIF home page http://www.iucr.org/  #
# cif/home.html                                                              #
#                                                                            #
# This file may be used for bona fide research purposes within the           #
# scientific community so long as proper attribution is given to the journal # 
# article from which it was obtained.                                        #
#                                                                            #
##############################################################################
                                             
data_global
_audit_creation_method     SHELXL-97
_journal_date_recd_electronic     2010-02-10
_journal_date_accepted     2010-03-12
_journal_name_full     'Acta Crystallographica, Section E'
_journal_year     2010
_journal_volume     66
_journal_issue      4
_journal_page_first     m425
_journal_page_last     m425
_journal_paper_category     QM
_journal_coeditor_code     YA2119
_publ_contact_author_name     'Dr. Kwang Ha'
_publ_contact_author_address
; School of Applied Chemical Engineering,
  The Research Institute of Catalysis,
  Chonnam National University,
  Gwangju 500-757,
  Republic of Korea
;
_publ_contact_author_email     hakwang@chonnam.ac.kr
_publ_contact_author_fax     '82 62 530 1909'
_publ_contact_author_phone     '82 62 530 1901'
_publ_section_title
;
Diacridinium hexachloridoplatinate(IV) dihydrate
;
loop_
    _publ_author_name
    _publ_author_footnote
    _publ_author_address
    'Ha, Kwang' .
; School of Applied Chemical Engineering,
  The Research Institute of Catalysis,
  Chonnam National University,
  Gwangju 500-757,
  Republic of Korea
;
data_I
_chemical_name_systematic
;
Diacridinium hexachloridoplatinate(IV) dihydrate
;
_chemical_name_common     ?
_chemical_formula_moiety     '2(C13 H10 N +), Cl6 Pt 2-, 2(H2 O)'
_chemical_formula_sum     'C26 H24 Cl6 N2 O2 Pt'
_chemical_formula_structural     ?
_chemical_formula_analytical     ?
_chemical_formula_iupac     '(C13 H10 N)2 [Pt Cl6], 2H2 O'
_chemical_formula_weight     804.26
_chemical_melting_point     ?
_symmetry_cell_setting     Triclinic
_symmetry_space_group_name_H-M     'P -1'
_symmetry_space_group_name_Hall     '-P 1'
loop_
    _symmetry_equiv_pos_as_xyz
    'x, y, z'
    '-x, -y, -z'
_cell_length_a     7.4781(8)
_cell_length_b     9.8973(10)
_cell_length_c     10.7226(12)
_cell_angle_alpha     70.675(2)
_cell_angle_beta     71.505(2)
_cell_angle_gamma     77.862(2)
_cell_volume     705.29(13)
_cell_formula_units_Z     1
_cell_measurement_reflns_used     2945
_cell_measurement_theta_min     2.6
_cell_measurement_theta_max     26.0
_cell_measurement_temperature     200(2)
_exptl_crystal_description     'plate'
_exptl_crystal_colour     'orange'
_exptl_crystal_size_max     0.24
_exptl_crystal_size_mid     0.20
_exptl_crystal_size_min     0.06
_exptl_crystal_density_diffrn     1.894
_exptl_crystal_density_meas     ?
_exptl_crystal_density_method     'not measured'
_exptl_crystal_F_000     390
_exptl_absorpt_coefficient_mu     5.57
_exptl_absorpt_correction_type     Multi-scan
_exptl_absorpt_process_details     '(SADABS; Bruker, 2000)'
_exptl_absorpt_correction_T_min     0.577
_exptl_absorpt_correction_T_max     1.000
_exptl_special_details
;
 ?
;
_diffrn_ambient_temperature     200(2)
_diffrn_radiation_type     MoK\a
_diffrn_radiation_wavelength     0.71073
_diffrn_radiation_source     'fine-focus sealed tube'
_diffrn_radiation_monochromator     graphite
_diffrn_measurement_device_type     'Bruker SMART 1000 CCD'
_diffrn_measurement_method     '\f and \w scans'
_diffrn_detector_area_resol_mean     ?
_diffrn_reflns_number     4295
_diffrn_reflns_av_R_equivalents     0.029
_diffrn_reflns_av_sigmaI/netI     0.055
_diffrn_reflns_theta_min     2.1
_diffrn_reflns_theta_max     26.0
_diffrn_reflns_theta_full     26.0
_diffrn_measured_fraction_theta_max     0.984
_diffrn_measured_fraction_theta_full     0.984
_diffrn_reflns_limit_h_min     -9
_diffrn_reflns_limit_h_max     8
_diffrn_reflns_limit_k_min     -12
_diffrn_reflns_limit_k_max     12
_diffrn_reflns_limit_l_min     -13
_diffrn_reflns_limit_l_max     9
_diffrn_standards_number     0
_diffrn_standards_interval_count     0
_diffrn_standards_interval_time     0
_diffrn_standards_decay_%     0
_refine_special_details
;
 Refinement of F^2^ against ALL reflections.  The weighted R-factor wR and
 goodness of fit S are based on F^2^, conventional R-factors R are based
 on F, with F set to zero for negative F^2^. The threshold expression of
 F^2^ > 2sigma(F^2^) is used only for calculating R-factors(gt) etc. and is
 not relevant to the choice of reflections for refinement.  R-factors based
 on F^2^ are statistically about twice as large as those based on F, and R-
 factors based on ALL data will be even larger.
;
_reflns_number_total     2725
_reflns_number_gt     2536
_reflns_threshold_expression     I>2\s(I)
_refine_ls_structure_factor_coef     Fsqd
_refine_ls_matrix_type     full
_refine_ls_R_factor_all     0.076
_refine_ls_R_factor_gt     0.059
_refine_ls_wR_factor_gt     0.134
_refine_ls_wR_factor_ref     0.174
_refine_ls_goodness_of_fit_ref     1.21
_refine_ls_restrained_S_all     1.21
_refine_ls_number_reflns     2725
_refine_ls_number_parameters     169
_refine_ls_number_restraints     0
_refine_ls_hydrogen_treatment     constr
_refine_ls_weighting_scheme     calc
_refine_ls_weighting_details
        'calc w=1/[\s^2^(Fo^2^)+(0.0248P)^2^+22.3646P] where P=(Fo^2^+2Fc^2^)/3'
_atom_sites_solution_hydrogens     geom
_atom_sites_solution_primary     direct
_atom_sites_solution_secondary     difmap
_refine_ls_shift/su_max     ?
_refine_ls_shift/su_max_lt     0.001
_refine_ls_shift/su_mean     0.000
_refine_diff_density_max     1.99
_refine_diff_density_min     -2.96
_refine_ls_extinction_method     none
_refine_ls_extinction_coef     ?
loop_
    _atom_type_symbol
    _atom_type_description
    _atom_type_scat_dispersion_real
    _atom_type_scat_dispersion_imag
    _atom_type_scat_source
    'C' 'C' 0.0033 0.0016
                         'International Tables Vol C Tables 4.2.6.8 and 6.1.1.4'
    'H' 'H' 0.0000 0.0000
                         'International Tables Vol C Tables 4.2.6.8 and 6.1.1.4'
    'Cl' 'Cl' 0.1484 0.1585
                         'International Tables Vol C Tables 4.2.6.8 and 6.1.1.4'
    'N' 'N' 0.0061 0.0033
                         'International Tables Vol C Tables 4.2.6.8 and 6.1.1.4'
    'O' 'O' 0.0106 0.0060
                         'International Tables Vol C Tables 4.2.6.8 and 6.1.1.4'
    'Pt' 'Pt' -1.7033 8.3905
                         'International Tables Vol C Tables 4.2.6.8 and 6.1.1.4'
_computing_data_collection     'SMART (Bruker, 2000)'
_computing_cell_refinement     'SAINT (Bruker, 2000)'
_computing_data_reduction     'SAINT (Bruker, 2000)'
_computing_structure_solution     'SHELXS97 (Sheldrick, 2008)'
_computing_structure_refinement     'SHELXL97 (Sheldrick, 2008)'
_computing_molecular_graphics
                              'ORTEP-3 (Farrugia, 1997) and PLATON (Spek, 2009)'
_computing_publication_material     'SHELXL97 (Sheldrick, 2008)'
loop_
    _atom_site_type_symbol
    _atom_site_label
    _atom_site_fract_x
    _atom_site_fract_y
    _atom_site_fract_z
    _atom_site_U_iso_or_equiv
    _atom_site_adp_type
    _atom_site_calc_flag
    _atom_site_refinement_flags
    _atom_site_occupancy
    _atom_site_disorder_assembly
    _atom_site_disorder_group
    Pt Pt1 0.5000 0.5000 0.0000 0.0289(2) Uani d S 1 . .
    Cl Cl1 0.1916(4) 0.4938(3) 0.1558(3) 0.0282(7) Uani d . 1 . .
    Cl Cl2 0.3696(4) 0.5171(3) -0.1801(3) 0.0289(7) Uani d . 1 . .
    Cl Cl3 0.5401(5) 0.2446(3) 0.0506(3) 0.0315(7) Uani d . 1 . .
    N N1 0.8227(15) 0.1042(13) 0.3453(12) 0.035(3) Uani d . 1 . .
    H H1 0.8630 0.1656 0.2645 0.042 Uiso calc R 1 . .
    C C1 0.8023(17) 0.1451(13) 0.4598(13) 0.027(3) Uani d . 1 . .
    C C2 0.842(2) 0.2841(15) 0.4478(15) 0.035(3) Uani d . 1 . .
    H H2 0.8838 0.3500 0.3600 0.043 Uiso calc R 1 . .
    C C3 0.820(2) 0.3208(17) 0.5619(18) 0.047(4) Uani d . 1 . .
    H H3 0.8465 0.4130 0.5553 0.056 Uiso calc R 1 . .
    C C4 0.758(2) 0.2231(18) 0.6908(16) 0.046(4) Uani d . 1 . .
    H H4 0.7445 0.2515 0.7699 0.055 Uiso calc R 1 . .
    C C5 0.716(2) 0.0926(16) 0.7086(16) 0.040(3) Uani d . 1 . .
    H H5 0.6727 0.0301 0.7982 0.048 Uiso calc R 1 . .
    C C6 0.7368(19) 0.0490(15) 0.5907(16) 0.037(3) Uani d . 1 . .
    C C7 0.694(2) -0.0880(15) 0.6011(14) 0.036(3) Uani d . 1 . .
    H H7 0.6495 -0.1540 0.6883 0.043 Uiso calc R 1 . .
    C C8 0.7195(18) -0.1244(15) 0.4794(14) 0.032(3) Uani d . 1 . .
    C C9 0.678(2) -0.2605(15) 0.4860(15) 0.038(3) Uani d . 1 . .
    H H9 0.6376 -0.3289 0.5724 0.045 Uiso calc R 1 . .
    C C10 0.698(2) -0.2930(16) 0.3666(16) 0.040(3) Uani d . 1 . .
    H H10 0.6665 -0.3824 0.3696 0.049 Uiso calc R 1 . .
    C C11 0.765(2) -0.1910(17) 0.2399(17) 0.047(4) Uani d . 1 . .
    H H11 0.7788 -0.2149 0.1582 0.057 Uiso calc R 1 . .
    C C12 0.810(2) -0.0609(17) 0.2278(15) 0.040(3) Uani d . 1 . .
    H H12 0.8583 0.0039 0.1405 0.048 Uiso calc R 1 . .
    C C13 0.784(2) -0.0259(14) 0.3493(16) 0.037(3) Uani d . 1 . .
    O O1 0.0214(17) 0.2503(13) 0.0838(11) 0.054(3) Uani d . 1 . .
    H H1A -0.0687 0.3001 0.0522 0.081 Uiso d R 1 . .
    H H1B 0.1071 0.2824 0.0970 0.081 Uiso d R 1 . .
loop_
    _atom_site_aniso_label
    _atom_site_aniso_U_11
    _atom_site_aniso_U_22
    _atom_site_aniso_U_33
    _atom_site_aniso_U_12
    _atom_site_aniso_U_13
    _atom_site_aniso_U_23
    Pt1 0.0362(4) 0.0291(4) 0.0234(4) -0.0105(3) -0.0078(3) -0.0060(3)
    Cl1 0.0281(16) 0.0351(17) 0.0217(14) -0.0124(13) 0.0031(12) -0.0124(13)
    Cl2 0.0365(17) 0.0379(17) 0.0221(15) -0.0061(13) -0.0158(13) -0.0125(13)
    Cl3 0.049(2) 0.0154(14) 0.0234(15) -0.0030(13) -0.0029(13) -0.0041(12)
    N1 0.024(6) 0.043(7) 0.039(7) -0.006(5) -0.008(5) -0.012(5)
    C1 0.023(6) 0.027(6) 0.028(7) -0.013(5) 0.003(5) -0.007(5)
    C2 0.036(8) 0.036(8) 0.038(8) 0.004(6) -0.018(6) -0.012(6)
    C3 0.042(9) 0.035(8) 0.072(12) -0.001(7) -0.024(8) -0.018(8)
    C4 0.049(9) 0.055(10) 0.046(9) 0.014(8) -0.017(7) -0.036(8)
    C5 0.038(8) 0.042(8) 0.040(8) -0.001(6) -0.008(6) -0.016(7)
    C6 0.028(7) 0.034(7) 0.052(9) 0.010(6) -0.017(6) -0.017(7)
    C7 0.036(8) 0.035(7) 0.032(7) 0.003(6) -0.012(6) -0.006(6)
    C8 0.024(7) 0.039(8) 0.039(8) 0.002(5) -0.015(6) -0.019(6)
    C9 0.040(8) 0.027(7) 0.042(8) -0.003(6) -0.016(7) 0.000(6)
    C10 0.043(8) 0.037(8) 0.051(9) -0.006(6) -0.019(7) -0.017(7)
    C11 0.056(10) 0.048(9) 0.051(10) 0.015(8) -0.027(8) -0.031(8)
    C12 0.032(8) 0.047(9) 0.039(8) 0.010(6) -0.007(6) -0.020(7)
    C13 0.034(8) 0.024(7) 0.053(9) 0.012(6) -0.018(7) -0.012(6)
    O1 0.052(7) 0.064(8) 0.039(6) -0.005(6) -0.008(5) -0.012(6)
_geom_special_details
;
 All esds (except the esd in the dihedral angle between two l.s. planes)
 are estimated using the full covariance matrix.  The cell esds are taken
 into account individually in the estimation of esds in distances, angles
 and torsion angles; correlations between esds in cell parameters are only
 used when they are defined by crystal symmetry.  An approximate (isotropic)
 treatment of cell esds is used for estimating esds involving l.s. planes.
;
loop_
    _geom_bond_atom_site_label_1
    _geom_bond_atom_site_label_2
    _geom_bond_site_symmetry_2
    _geom_bond_distance
    _geom_bond_publ_flag
    Pt1 Cl2 2_665 2.370(3) ?
    Pt1 Cl2 . 2.370(3) ?
    Pt1 Cl3 2_665 2.377(3) ?
    Pt1 Cl3 . 2.377(3) ?
    Pt1 Cl1 2_665 2.379(3) ?
    Pt1 Cl1 . 2.379(3) ?
    N1 C13 . 1.362(18) ?
    N1 C1 . 1.370(17) ?
    N1 H1 . 0.8800 ?
    C1 C6 . 1.411(19) ?
    C1 C2 . 1.424(18) ?
    C2 C3 . 1.34(2) ?
    C2 H2 . 0.9500 ?
    C3 C4 . 1.40(2) ?
    C3 H3 . 0.9500 ?
    C4 C5 . 1.33(2) ?
    C4 H4 . 0.9500 ?
    C5 C6 . 1.42(2) ?
    C5 H5 . 0.9500 ?
    C6 C7 . 1.42(2) ?
    C7 C8 . 1.412(19) ?
    C7 H7 . 0.9500 ?
    C8 C13 . 1.42(2) ?
    C8 C9 . 1.418(19) ?
    C9 C10 . 1.38(2) ?
    C9 H9 . 0.9500 ?
    C10 C11 . 1.41(2) ?
    C10 H10 . 0.9500 ?
    C11 C12 . 1.36(2) ?
    C11 H11 . 0.9500 ?
    C12 C13 . 1.40(2) ?
    C12 H12 . 0.9500 ?
    O1 H1A . 0.8400 ?
    O1 H1B . 0.8400 ?
loop_
    _geom_angle_atom_site_label_1
    _geom_angle_atom_site_label_2
    _geom_angle_atom_site_label_3
    _geom_angle_site_symmetry_1
    _geom_angle_site_symmetry_3
    _geom_angle
    _geom_angle_publ_flag
    Cl2 Pt1 Cl2 2_665 . 180.0 ?
    Cl2 Pt1 Cl3 2_665 2_665 89.44(11) ?
    Cl2 Pt1 Cl3 . 2_665 90.56(11) ?
    Cl2 Pt1 Cl3 2_665 . 90.56(11) ?
    Cl2 Pt1 Cl3 . . 89.44(11) ?
    Cl3 Pt1 Cl3 2_665 . 180.00(16) ?
    Cl2 Pt1 Cl1 2_665 2_665 90.27(11) ?
    Cl2 Pt1 Cl1 . 2_665 89.73(11) ?
    Cl3 Pt1 Cl1 2_665 2_665 90.55(11) ?
    Cl3 Pt1 Cl1 . 2_665 89.45(11) ?
    Cl2 Pt1 Cl1 2_665 . 89.73(11) ?
    Cl2 Pt1 Cl1 . . 90.27(11) ?
    Cl3 Pt1 Cl1 2_665 . 89.45(11) ?
    Cl3 Pt1 Cl1 . . 90.55(11) ?
    Cl1 Pt1 Cl1 2_665 . 180.00(10) ?
    C13 N1 C1 . . 123.9(12) ?
    C13 N1 H1 . . 118.0 ?
    C1 N1 H1 . . 118.0 ?
    N1 C1 C6 . . 119.2(11) ?
    N1 C1 C2 . . 120.8(12) ?
    C6 C1 C2 . . 119.9(12) ?
    C3 C2 C1 . . 119.3(14) ?
    C3 C2 H2 . . 120.4 ?
    C1 C2 H2 . . 120.4 ?
    C2 C3 C4 . . 119.9(14) ?
    C2 C3 H3 . . 120.0 ?
    C4 C3 H3 . . 120.0 ?
    C5 C4 C3 . . 123.7(14) ?
    C5 C4 H4 . . 118.2 ?
    C3 C4 H4 . . 118.2 ?
    C4 C5 C6 . . 118.4(15) ?
    C4 C5 H5 . . 120.8 ?
    C6 C5 H5 . . 120.8 ?
    C1 C6 C7 . . 119.4(13) ?
    C1 C6 C5 . . 118.8(13) ?
    C7 C6 C5 . . 121.8(14) ?
    C8 C7 C6 . . 118.7(13) ?
    C8 C7 H7 . . 120.6 ?
    C6 C7 H7 . . 120.6 ?
    C7 C8 C13 . . 120.8(13) ?
    C7 C8 C9 . . 120.3(13) ?
    C13 C8 C9 . . 118.9(12) ?
    C10 C9 C8 . . 119.7(13) ?
    C10 C9 H9 . . 120.1 ?
    C8 C9 H9 . . 120.1 ?
    C9 C10 C11 . . 118.7(13) ?
    C9 C10 H10 . . 120.6 ?
    C11 C10 H10 . . 120.6 ?
    C12 C11 C10 . . 123.9(14) ?
    C12 C11 H11 . . 118.1 ?
    C10 C11 H11 . . 118.1 ?
    C11 C12 C13 . . 117.3(15) ?
    C11 C12 H12 . . 121.4 ?
    C13 C12 H12 . . 121.4 ?
    N1 C13 C12 . . 120.7(14) ?
    N1 C13 C8 . . 117.9(13) ?
    C12 C13 C8 . . 121.4(13) ?
    H1A O1 H1B . . 125.9 ?
loop_
    _geom_torsion_atom_site_label_1
    _geom_torsion_atom_site_label_2
    _geom_torsion_atom_site_label_3
    _geom_torsion_atom_site_label_4
    _geom_torsion_site_symmetry_1
    _geom_torsion_site_symmetry_2
    _geom_torsion_site_symmetry_3
    _geom_torsion_site_symmetry_4
    _geom_torsion
    _geom_torsion_publ_flag
    C13 N1 C1 C6 . . . . -0.4(19) ?
    C13 N1 C1 C2 . . . . -178.9(12) ?
    N1 C1 C2 C3 . . . . 179.7(13) ?
    C6 C1 C2 C3 . . . . 1(2) ?
    C1 C2 C3 C4 . . . . 0(2) ?
    C2 C3 C4 C5 . . . . -1(2) ?
    C3 C4 C5 C6 . . . . 1(2) ?
    N1 C1 C6 C7 . . . . 0.3(19) ?
    C2 C1 C6 C7 . . . . 178.8(12) ?
    N1 C1 C6 C5 . . . . -179.8(12) ?
    C2 C1 C6 C5 . . . . -1.3(19) ?
    C4 C5 C6 C1 . . . . 0(2) ?
    C4 C5 C6 C7 . . . . -179.7(14) ?
    C1 C6 C7 C8 . . . . 0.2(19) ?
    C5 C6 C7 C8 . . . . -179.7(13) ?
    C6 C7 C8 C13 . . . . -1(2) ?
    C6 C7 C8 C9 . . . . 180.0(12) ?
    C7 C8 C9 C10 . . . . 177.9(13) ?
    C13 C8 C9 C10 . . . . -1(2) ?
    C8 C9 C10 C11 . . . . 2(2) ?
    C9 C10 C11 C12 . . . . -1(2) ?
    C10 C11 C12 C13 . . . . -2(2) ?
    C1 N1 C13 C12 . . . . -179.3(12) ?
    C1 N1 C13 C8 . . . . -0.1(19) ?
    C11 C12 C13 N1 . . . . -178.5(13) ?
    C11 C12 C13 C8 . . . . 2(2) ?
    C7 C8 C13 N1 . . . . 0.6(19) ?
    C9 C8 C13 N1 . . . . 179.9(12) ?
    C7 C8 C13 C12 . . . . 179.8(13) ?
    C9 C8 C13 C12 . . . . -1(2) ?
loop_
    _geom_hbond_atom_site_label_D
    _geom_hbond_atom_site_label_H
    _geom_hbond_atom_site_label_A
    _geom_hbond_site_symmetry_A
    _geom_hbond_distance_DH
    _geom_hbond_distance_HA
    _geom_hbond_distance_DA
    _geom_hbond_angle_DHA
    N1 H1 O1 1_655 0.88 1.94 2.782(16) 160.9
    O1 H1A Cl1 2_565 0.84 2.74 3.485(12) 149.4
    O1 H1B Cl1 . 0.84 2.62 3.342(12) 145.1
