# Supplementary material for: Diacridinium hexa­chloridoplatinate(IV) dihydrate
Source: Acta Crystallogr Sect E Struct Rep Online. 2010 Mar 20;66(Pt 4):m425. doi: 10.1107/S1600536810009566 (PMC2983811; doi:10.1107/S1600536810009566)
Supplement: Supplementary file 2 [file e-66-0m425-Isup2.hkl]

# 
# h,k,l, Fc-squared, Fo-squared, sigma(Fo-squared) and status flag 
# 
data_I
_shelx_title ' (H-acridine)2[PtCl6] 2H2O' 
_shelx_refln_list_code          4 
_shelx_F_calc_maximum      151.29 
_exptl_crystal_F_000       390.00 
_reflns_d_resolution_high  0.8111 
 
loop_ 
 _symmetry_equiv_pos_as_xyz 
 'x, y, z' 
 '-x, -y, -z' 
 
_cell_length_a     7.4781 
_cell_length_b     9.8973 
_cell_length_c    10.7226 
_cell_angle_alpha  70.675 
_cell_angle_beta   71.505 
_cell_angle_gamma  77.862 
 
_shelx_F_squared_multiplier     1.000 
 
loop_ 
 _refln_index_h 
 _refln_index_k 
 _refln_index_l 
 _refln_F_squared_calc 
 _refln_F_squared_meas 
 _refln_F_squared_sigma 
 _refln_observed_status 
   1   0   0     7301.75     8655.66    139.18 o 
   2   0   0      471.41      589.75     40.82 o 
   3   0   0     5931.62     5999.12    117.83 o 
   4   0   0     3583.45     3550.55    138.63 o 
   5   0   0      272.32      174.62     19.46 o 
   6   0   0     2099.82     2057.08    124.04 o 
   7   0   0      807.46      936.32     95.01 o 
   8   0   0       66.75      132.00     55.92 o 
  -8   1   0      200.56      280.03     67.03 o 
  -7   1   0      786.55      891.94     92.94 o 
  -6   1   0     1038.75     1099.39     90.42 o 
  -5   1   0      228.05      172.69     21.50 o 
  -4   1   0      337.76      631.75     56.45 o 
  -3   1   0     1395.11     1113.38     65.02 o 
  -2   1   0    10984.14     8907.34    220.30 o 
  -1   1   0     5157.70     4579.51    113.12 o 
   0   1   0     4528.89     6421.07    151.46 o 
   1   1   0     9149.99     9500.08    153.42 o 
   2   1   0     5163.73     4693.89     90.78 o 
   3   1   0     4713.42     4909.93    102.44 o 
   4   1   0     3049.14     2637.13     99.69 o 
   5   1   0      618.70      521.23     34.17 o 
   6   1   0     1920.47     2118.87    128.32 o 
   7   1   0     1553.49     1654.10    123.25 o 
   8   1   0      477.57      567.69     85.63 o 
  -8   2   0      221.75      187.21     57.73 o 
  -7   2   0     1093.08     1213.85    107.03 o 
  -6   2   0      851.43      981.76     87.17 o 
  -5   2   0      265.18      251.47     48.46 o 
  -4   2   0      564.84      500.02     33.23 o 
  -3   2   0     2111.33     1736.41     80.46 o 
  -2   2   0      242.11       79.73     17.49 o 
  -1   2   0     3466.57     2748.38     66.30 o 
   0   2   0     4178.91     4557.39     68.79 o 
   1   2   0     4440.20     3857.65     49.58 o 
   2   2   0      496.34      182.84     27.03 o 
   3   2   0     3510.16     3145.55     76.65 o 
   4   2   0      451.60      318.45     25.72 o 
   5   2   0      203.93      115.84     20.11 o 
   6   2   0     1146.39     1177.51     56.95 o 
   7   2   0     1248.92     1333.68    109.67 o 
  -8   3   0      289.61      349.86     76.18 o 
  -7   3   0     1008.11      909.23     94.25 o 
  -6   3   0     1190.93     1311.00     63.87 o 
  -5   3   0      610.34      630.96     41.74 o 
  -4   3   0     2733.63     2361.55     77.63 o 
  -3   3   0     2803.53     2761.38     78.73 o 
  -2   3   0     1479.86     1185.56     31.45 o 
  -1   3   0     4987.72     4766.97     77.34 o 
   0   3   0    11115.82    12414.74    179.39 o 
   1   3   0     6326.81     5880.68    124.46 o 
   2   3   0     2036.47     1548.67     30.33 o 
   3   3   0     2633.46     2381.28     72.01 o 
   4   3   0      367.86      180.11     29.96 o 
   5   3   0       67.72       47.66     16.46 o 
   6   3   0      696.31      632.25     55.84 o 
   7   3   0      934.93      966.23     73.28 o 
   8   3   0      139.09      261.52     69.58 o 
  -7   4   0      508.01      561.29     77.04 o 
  -6   4   0      838.91      873.07     56.29 o 
  -5   4   0      265.76      272.71     32.96 o 
  -4   4   0     1505.22     1463.87     44.13 o 
  -3   4   0     1752.65     1722.85     45.29 o 
  -2   4   0     1677.95     1385.62     38.51 o 
  -1   4   0     4892.80     4884.64     84.36 o 
   0   4   0    15523.77    17952.97    248.88 o 
   1   4   0     6188.38     6787.67    142.62 o 
   2   4   0     7031.40     6992.21    112.04 o 
   3   4   0     4057.79     4459.33     67.90 o 
   4   4   0     1445.19     1404.97     43.33 o 
   5   4   0      347.22      283.02     29.89 o 
   6   4   0     1259.62     1434.02     53.22 o 
   7   4   0     1126.57     1271.65     55.53 o 
   8   4   0      445.90      536.96     44.55 o 
  -7   5   0      353.97      468.05     74.87 o 
  -6   5   0      412.41      484.10     73.28 o 
  -5   5   0       63.29      117.68     35.00 o 
  -4   5   0      260.47      333.41     24.06 o 
  -3   5   0      594.02      520.24     26.25 o 
  -2   5   0       45.92       86.95     12.25 o 
  -1   5   0     2116.39     1856.24     47.42 o 
   0   5   0     9742.22    10739.98    163.45 o 
   1   5   0     2694.41     2623.19     57.35 o 
   2   5   0     2415.65     2211.51     52.45 o 
   3   5   0     3587.26     3775.00     75.98 o 
   4   5   0      879.76      839.08     34.67 o 
   5   5   0      999.75     1172.72     45.92 o 
   6   5   0     2993.31     3453.66     85.57 o 
   7   5   0      452.87      493.41     39.61 o 
   8   5   0      122.94      177.02     32.94 o 
  -6   6   0      744.88      841.61    118.44 o 
  -5   6   0      184.04      264.27     36.51 o 
  -4   6   0       23.84       47.37     27.47 o 
  -3   6   0      855.35      884.94     37.08 o 
  -2   6   0      587.42      559.99     33.68 o 
  -1   6   0      576.07      524.36     27.81 o 
   0   6   0     1622.65     1546.54     46.61 o 
   1   6   0     1514.89     1355.98     41.91 o 
   2   6   0      259.25      191.83     18.21 o 
   3   6   0     2680.59     2608.42     67.22 o 
   4   6   0      941.78      811.06     35.51 o 
   5   6   0       26.86       40.81     17.81 o 
   6   6   0      352.10      484.46     85.38 o 
   7   6   0     1196.13     1385.34     59.85 o 
  -6   7   0      275.60      324.10     65.07 o 
  -5   7   0      409.81      491.33     72.93 o 
  -4   7   0     1513.70     1410.06    113.96 o 
  -3   7   0      843.06     1010.26     92.38 o 
  -2   7   0      352.90      469.30     40.80 o 
  -1   7   0     1800.32     1867.19     53.91 o 
   0   7   0     3353.10     3738.46     67.07 o 
   1   7   0     1900.90     1825.92     59.78 o 
   2   7   0     1593.71     1433.24     47.29 o 
   3   7   0     1675.66     1737.64     53.37 o 
   4   7   0      169.75      174.93     27.24 o 
   5   7   0       60.28       82.78     34.07 o 
   6   7   0      444.08      522.03     49.10 o 
   7   7   0      381.23      446.58     75.70 o 
  -5   8   0      118.60      163.73     56.42 o 
  -4   8   0      357.93      478.96     74.87 o 
  -3   8   0      583.48      666.10     82.41 o 
  -2   8   0      549.41      657.63     76.41 o 
  -1   8   0     1174.34     1199.18     61.65 o 
   0   8   0     3563.93     3760.36    114.98 o 
   1   8   0     2664.99     2589.47     91.43 o 
   2   8   0     2528.55     2465.55     87.82 o 
   3   8   0     2023.00     1995.93     60.56 o 
   4   8   0      771.90      853.91     51.20 o 
   5   8   0      272.57      401.25     73.48 o 
   6   8   0      842.29     1057.66     68.05 o 
  -4   9   0       66.46      -14.97     30.92 o 
  -3   9   0      101.34      248.68     63.61 o 
  -2   9   0       15.42       41.33     41.15 o 
  -1   9   0      351.05      364.09     74.69 o 
   0   9   0     1304.21     1335.20     78.15 o 
   1   9   0      825.42      861.23     55.89 o 
   2   9   0     1087.41     1156.92     63.47 o 
   3   9   0     1490.06     1486.62     72.16 o 
   4   9   0      602.70      612.97     69.50 o 
   5   9   0      311.51      440.00     63.05 o 
   6   9   0      746.63       28.90     22.40 o 
  -3  10   0      108.07      -24.67     24.67 o 
  -2  10   0       12.54       42.16     48.59 o 
  -1  10   0      186.66      292.25     75.02 o 
   0  10   0      482.97      575.53     88.35 o 
   1  10   0      186.44      236.66     36.54 o 
   2  10   0      212.01      159.46     33.32 o 
   3  10   0      585.23      689.02     57.25 o 
   4  10   0      102.34      110.55     38.28 o 
   5  10   0      110.64      216.60     56.20 o 
  -1  11   0      410.61      388.61     89.13 o 
   0  11   0      792.55      776.42    107.05 o 
   1  11   0      345.31      336.75     75.93 o 
   2  11   0      379.66      341.09     72.50 o 
   3  11   0      859.01     1041.48     95.41 o 
  -2 -11   1      736.83      816.90     66.38 o 
  -1 -11   1      371.94      404.14     83.92 o 
   0 -11   1      453.84      517.11     97.00 o 
  -4 -10   1       99.76       73.86     38.03 o 
  -3 -10   1      507.28      443.02     67.66 o 
  -2 -10   1      440.04      502.67     52.43 o 
  -1 -10   1      128.15      228.89     39.73 o 
   0 -10   1      104.22      116.98     52.69 o 
   1 -10   1      185.53      275.16     71.90 o 
   2 -10   1       37.84       69.98     57.96 o 
   3 -10   1      132.48      -19.56     26.26 o 
  -4  -9   1      429.05      523.49     71.04 o 
  -3  -9   1     1473.66     1465.80    103.45 o 
  -2  -9   1     1298.07     1119.74    115.34 o 
  -1  -9   1      439.56      443.60     46.85 o 
   0  -9   1      242.32      302.55     40.42 o 
   1  -9   1      117.32      188.50     58.89 o 
   2  -9   1       21.69       69.28     46.19 o 
   3  -9   1      140.93      246.89     64.39 o 
   4  -9   1      173.67      -25.68     25.68 o 
  -6  -8   1      596.04      -23.76     23.76 o 
  -5  -8   1      625.32      729.47     78.37 o 
  -4  -8   1     1006.68      958.24     83.24 o 
  -3  -8   1     2840.89     2727.72     97.24 o 
  -2  -8   1     3313.31     3507.10    128.30 o 
  -1  -8   1     1174.61     1248.22     65.28 o 
   0  -8   1     1408.73     1554.93     73.13 o 
   1  -8   1     1090.17     1156.59     65.31 o 
   2  -8   1      485.83      601.03     86.76 o 
   3  -8   1      405.79      349.53     70.11 o 
   4  -8   1      717.48      626.81     88.53 o 
   5  -8   1      257.66      176.58     58.54 o 
  -7  -7   1       59.46      122.77     37.53 o 
  -6  -7   1      394.69      496.29     51.85 o 
  -5  -7   1      137.46      135.71     28.92 o 
  -4  -7   1      642.49      683.09     46.75 o 
  -3  -7   1     3603.22     3606.23     82.32 o 
  -2  -7   1     1401.37     1479.77     54.27 o 
  -1  -7   1      413.67      360.46     36.34 o 
   0  -7   1     3416.83     3605.65    135.14 o 
   1  -7   1     2214.94     2474.42     91.15 o 
   2  -7   1      493.55      540.34     45.22 o 
   3  -7   1     1005.78     1096.11     99.59 o 
   4  -7   1     1185.28     1179.75    108.03 o 
   5  -7   1      467.49      495.19     77.49 o 
   6  -7   1      819.96      840.08    100.63 o 
  -7  -6   1       17.17       42.84     22.89 o 
  -6  -6   1      896.39     1025.47     49.41 o 
  -5  -6   1     1367.34     1515.97     53.29 o 
  -4  -6   1       45.65       94.66     21.64 o 
  -3  -6   1      692.18      692.41     33.72 o 
  -2  -6   1     3364.99     3013.86     68.50 o 
  -1  -6   1     1443.12     1137.32     59.41 o 
   0  -6   1      403.29      353.35     32.65 o 
   1  -6   1      934.73      868.42     49.70 o 
   2  -6   1       27.40       27.84     16.34 o 
   3  -6   1      372.37      427.73     27.24 o 
   4  -6   1     1902.46     2002.65    134.12 o 
   5  -6   1      715.75      765.91     88.25 o 
   6  -6   1      247.47      272.44     66.50 o 
  -7  -5   1      776.02     1021.41     52.78 o 
  -6  -5   1      690.88      870.86     45.26 o 
  -5  -5   1      376.90      407.01     31.10 o 
  -4  -5   1     1664.21     1621.88     73.75 o 
  -3  -5   1     5101.64     5590.59     82.84 o 
  -2  -5   1     3999.80     3846.66     77.06 o 
  -1  -5   1     1794.11     1479.02     41.42 o 
   0  -5   1     1363.74     1255.11     54.28 o 
   1  -5   1     1146.44      933.70     47.25 o 
   2  -5   1       55.76       43.64     10.11 o 
   3  -5   1      348.51      308.23     22.39 o 
   4  -5   1      803.51      872.94     36.67 o 
   5  -5   1      440.98      570.12     68.37 o 
   6  -5   1      157.13      191.29     34.20 o 
   7  -5   1      320.22      401.77     53.36 o 
  -8  -4   1      142.08      181.24     31.70 o 
  -7  -4   1      194.87      235.37     33.68 o 
  -6  -4   1     1406.80     1515.80     93.72 o 
  -5  -4   1      609.56      744.92     61.72 o 
  -4  -4   1     1801.84     1865.68     92.74 o 
  -3  -4   1     6982.68     7481.35    106.07 o 
  -2  -4   1     9079.16    10255.95    125.24 o 
  -1  -4   1     3613.20     3624.09     68.55 o 
   0  -4   1     7819.10     8207.15    233.10 o 
   1  -4   1     3091.96     3177.89    114.06 o 
   2  -4   1     1382.55     1041.51     42.66 o 
   3  -4   1     1331.13     1196.13     44.57 o 
   4  -4   1     2145.28     2313.74     67.02 o 
   5  -4   1      776.03      781.53     36.50 o 
   6  -4   1      390.31      375.72     62.08 o 
   7  -4   1      409.23      359.53     65.95 o 
  -8  -3   1      113.18      142.26     42.84 o 
  -7  -3   1       61.51      135.61     30.76 o 
  -6  -3   1      590.49      770.31     50.01 o 
  -5  -3   1      366.82      301.61     32.30 o 
  -4  -3   1      466.54      276.92     27.15 o 
  -3  -3   1     4754.75     5318.05    116.88 o 
  -2  -3   1     5874.82     6284.24    125.23 o 
  -1  -3   1     2647.73     2385.30     37.87 o 
   0  -3   1     8621.42     8396.28    227.48 o 
   1  -3   1     4911.32     4683.33    135.33 o 
   2  -3   1     1778.47     1457.44     41.13 o 
   3  -3   1     2153.67     2014.81     55.36 o 
   4  -3   1     3786.06     3946.12    141.45 o 
   5  -3   1     1326.56     1349.43     86.89 o 
   6  -3   1     1336.35     1343.36     74.56 o 
   7  -3   1     1028.74     1031.73     94.32 o 
   8  -3   1      293.61      282.34     66.91 o 
  -8  -2   1      170.94       52.01     41.18 o 
  -7  -2   1      304.89      354.28     39.48 o 
  -6  -2   1      752.96      895.04     66.35 o 
  -5  -2   1      374.40      393.23     33.33 o 
  -4  -2   1      177.13       71.84     25.49 o 
  -3  -2   1     4739.97     4791.29    249.37 o 
  -2  -2   1     1965.40     1938.00     52.74 o 
  -1  -2   1     2307.47     1547.94     40.85 o 
   0  -2   1     3364.07     2667.16     90.19 o 
   1  -2   1     2998.00     2600.10     79.36 o 
   2  -2   1      177.14      109.60     18.30 o 
   3  -2   1     1433.26     1115.52     60.13 o 
   4  -2   1      379.16      422.74     48.33 o 
   5  -2   1     1220.56     1209.11     82.91 o 
   6  -2   1     3129.42     3074.87    149.64 o 
   7  -2   1     1102.17     1264.68    105.14 o 
   8  -2   1       42.31       46.34     42.39 o 
  -8  -1   1      299.44      -31.90     31.90 o 
  -7  -1   1      293.53      339.95     67.44 o 
  -6  -1   1     2234.79     2304.96    107.62 o 
  -5  -1   1     1385.54     1357.93     55.80 o 
  -4  -1   1      334.39      270.52     24.86 o 
  -3  -1   1     6292.60     6657.10    131.64 o 
  -2  -1   1    10483.69    10732.37    184.30 o 
  -1  -1   1     3786.15     3567.46     69.84 o 
   0  -1   1    19039.31    17350.95    397.74 o 
   1  -1   1     7960.42     7157.74    117.11 o 
   2  -1   1    13847.85    18058.07    401.27 o 
   3  -1   1      465.01      248.35     32.89 o 
   4  -1   1    10205.93     9925.06    273.32 o 
   5  -1   1      608.37      577.06     60.88 o 
   6  -1   1       25.35        6.88     26.49 o 
   7  -1   1     1247.91     1404.34    110.81 o 
   8  -1   1      185.49      238.52     67.44 o 
  -8   0   1      426.09      381.26     80.54 o 
  -7   0   1      579.76      521.67     77.14 o 
  -6   0   1      631.05      709.04     76.63 o 
  -5   0   1      276.47      279.39     28.14 o 
  -4   0   1     2468.71     1988.07    110.63 o 
  -3   0   1     6812.44     7390.17    140.49 o 
  -2   0   1    22889.67    24812.81    389.71 o 
  -1   0   1    10922.95    10990.29    289.92 o 
   0   0   1     2726.34     4286.48     97.50 o 
   1   0   1     5915.07     7204.43    104.82 o 
   2   0   1    15761.63    13850.54    318.68 o 
   3   0   1     1859.23     1487.40     72.73 o 
   4   0   1     1675.99     1765.28     91.53 o 
   5   0   1     1381.78     1181.72     85.20 o 
   6   0   1     1295.21     1262.97     95.43 o 
   7   0   1     1180.82     1226.60    104.13 o 
   8   0   1      254.24      322.51     70.13 o 
  -8   1   1       30.64       48.54     48.03 o 
  -7   1   1       88.10      111.59     47.58 o 
  -6   1   1      731.07      725.54     79.36 o 
  -5   1   1      147.50       98.25     14.74 o 
  -4   1   1      196.32      129.37     31.48 o 
  -3   1   1     4287.89     4008.83    101.58 o 
  -2   1   1     5530.31     5289.35    144.52 o 
  -1   1   1     3834.71     3547.39     64.07 o 
   0   1   1    16286.89    18696.33    687.87 o 
   1   1   1     7282.27     8337.36    135.20 o 
   2   1   1     3426.77     2609.19     44.91 o 
   3   1   1     2888.54     2577.41     86.29 o 
   4   1   1     4928.31     5357.24    180.89 o 
   5   1   1     1634.73     1732.95    103.60 o 
   6   1   1     2438.82     2520.54    138.05 o 
   7   1   1     2040.61     2082.76    135.53 o 
  -8   2   1      182.62      135.05     55.74 o 
  -7   2   1      319.57      481.15     75.40 o 
  -6   2   1      531.53      675.87     76.03 o 
  -5   2   1      217.91      158.86     20.12 o 
  -4   2   1      195.45      111.68     16.98 o 
  -3   2   1     3552.71     3151.99     80.65 o 
  -2   2   1      585.69      526.93     25.63 o 
  -1   2   1     2541.74     1708.70     44.04 o 
   0   2   1     8187.03     7848.16    109.04 o 
   1   2   1     4450.94     3734.41     58.36 o 
   2   2   1      182.24      732.13     27.81 o 
   3   2   1     1133.75      842.42     35.89 o 
   4   2   1     1867.02     1683.38     70.91 o 
   5   2   1     1320.88     1261.91     52.52 o 
   8   2   1      446.04      471.61     46.09 o 
  -7   3   1      449.60      512.15     79.20 o 
  -6   3   1     1178.13     1115.39     94.38 o 
  -5   3   1      523.25      493.43     35.46 o 
  -4   3   1      734.83      582.92     35.87 o 
  -3   3   1     4554.99     4599.94    110.38 o 
  -2   3   1     4110.65     4093.74     95.02 o 
  -1   3   1     4605.29     3965.57     65.75 o 
   0   3   1    10013.83    11001.58    153.21 o 
   1   3   1     4949.44     4545.67     72.46 o 
   2   3   1      133.10      594.21     25.47 o 
   3   3   1     1196.41      802.01     27.99 o 
   4   3   1      886.09      829.50     31.77 o 
   5   3   1      589.02      444.13     27.99 o 
   6   3   1     1102.13     1054.02     44.56 o 
   7   3   1     1356.09     1435.21    140.33 o 
   8   3   1      171.50      156.71     39.19 o 
  -7   4   1      196.24      244.04     61.72 o 
  -6   4   1      906.71      916.51     55.23 o 
  -5   4   1      262.99      293.32     40.37 o 
  -4   4   1      426.58      409.31     33.31 o 
  -3   4   1     3399.91     3379.26     86.74 o 
  -2   4   1     7486.30     7319.90    152.79 o 
  -1   4   1     4533.88     4330.18    121.74 o 
   0   4   1    17270.29    19044.71    473.67 o 
   1   4   1     6581.78     7037.47    110.27 o 
   2   4   1      331.62      186.86     14.69 o 
   3   4   1     2650.50     2462.78     53.15 o 
   4   4   1     5029.01     5242.26     93.58 o 
   5   4   1      624.71      559.58     31.56 o 
   6   4   1     1234.37     1289.33     50.27 o 
   7   4   1     1420.22     1358.93     73.20 o 
   8   4   1      107.44      110.04     37.00 o 
  -7   5   1      101.35      164.26     57.08 o 
  -6   5   1      232.97      336.83     39.67 o 
  -5   5   1       39.45       79.17     22.44 o 
  -4   5   1       31.40       55.77     17.23 o 
  -3   5   1     1235.82     1278.44     55.68 o 
  -2   5   1     3892.85     3953.02     82.20 o 
  -1   5   1     1663.11     1481.92     40.87 o 
   0   5   1     2468.42     2485.30     54.53 o 
   1   5   1     5539.59     5643.38     95.96 o 
   2   5   1     4145.17     3920.99     74.63 o 
   3   5   1     1568.38     1487.20     42.24 o 
   4   5   1     3130.89     3248.07     90.17 o 
   5   5   1      993.27      920.38     50.00 o 
   6   5   1     1278.19     1535.20     55.07 o 
   7   5   1     2446.65     2484.86     76.58 o 
   8   5   1      946.30      987.68     68.87 o 
  -6   6   1      196.88      299.59     40.36 o 
  -5   6   1       74.15      135.57     28.62 o 
  -4   6   1      200.46      271.04     32.67 o 
  -3   6   1      888.79      936.68     73.32 o 
  -2   6   1       57.85       76.70     13.27 o 
  -1   6   1     1159.55      990.44     35.30 o 
   0   6   1     4236.67     4211.23     82.19 o 
   1   6   1     1489.40     1366.31     40.79 o 
   2   6   1       48.07       77.45     12.52 o 
   3   6   1      948.16      889.35     35.01 o 
   4   6   1      814.37      852.19     36.22 o 
   5   6   1      480.91      496.61     45.17 o 
   6   6   1     1338.82     1240.14     65.01 o 
   7   6   1     1469.77     1665.60     81.56 o 
   8   6   1      322.85      431.71     51.70 o 
  -6   7   1      584.10      605.84     77.19 o 
  -5   7   1      252.75      339.38     56.02 o 
  -4   7   1      219.37      328.64     38.23 o 
  -3   7   1     1366.97     1451.73     67.18 o 
  -2   7   1     1626.54     1761.63     70.56 o 
  -1   7   1     1567.63     1615.77     50.98 o 
   0   7   1     2976.09     3308.76     74.02 o 
   1   7   1     2275.16     2254.04     58.47 o 
   2   7   1      180.40      118.60     16.56 o 
   3   7   1      509.93      496.61     29.79 o 
   4   7   1      494.62      430.46     29.77 o 
   5   7   1      252.56      294.40     38.97 o 
   6   7   1      522.78      551.39     48.03 o 
   7   7   1      865.76      985.41     66.29 o 
  -5   8   1       77.36       83.51     40.60 o 
  -4   8   1      177.16      252.89     60.93 o 
  -3   8   1     1060.19     1046.29     98.00 o 
  -2   8   1     1618.26     1722.97    121.39 o 
  -1   8   1     1508.64     1619.75     68.40 o 
   0   8   1     4216.19     4586.29     95.40 o 
   1   8   1     2762.72     2927.89     73.51 o 
   2   8   1     1003.72     1010.72     57.03 o 
   3   8   1     1359.74     1396.65     49.66 o 
   4   8   1     1283.26     1414.62     51.74 o 
   5   8   1      340.42      410.39     40.70 o 
   6   8   1      723.79      946.15     61.59 o 
   7   8   1      852.38     1003.23    109.24 o 
  -4   9   1       13.22       78.25     42.03 o 
  -3   9   1      193.32      296.05     67.16 o 
  -2   9   1      294.59      359.79     63.76 o 
  -1   9   1      517.50      554.56     78.68 o 
   0   9   1     1878.45     1710.57    125.14 o 
   1   9   1     1304.87     1332.99     64.14 o 
   2   9   1      574.21      583.88     46.90 o 
   3   9   1     1191.79     1308.86     64.44 o 
   4   9   1     1297.60     1467.45     66.37 o 
   5   9   1      350.21      424.65     43.46 o 
   6   9   1      859.99      934.16     62.76 o 
  -3  10   1      128.27       27.07     25.96 o 
  -2  10   1       31.68       75.45     43.14 o 
  -1  10   1      144.13      257.65     71.54 o 
   0  10   1      663.83      706.97     91.73 o 
   1  10   1      449.10      487.60     77.21 o 
   2  10   1       57.17       89.99     24.87 o 
   3  10   1      324.16      352.46     41.88 o 
   4  10   1      340.41      488.91     64.71 o 
   5  10   1       55.71       95.48     40.93 o 
  -1  11   1      286.50      252.53     76.71 o 
   0  11   1      675.17      785.04    103.62 o 
   1  11   1      684.25      870.32    103.88 o 
   2  11   1      150.31      201.45     59.98 o 
   3  11   1      159.04      267.44     39.72 o 
   4  11   1      126.93      153.07     48.33 o 
  -3 -10   2      261.13      362.63     67.79 o 
  -2 -10   2      349.36      453.67     53.37 o 
  -1 -10   2       42.13       69.44     30.72 o 
   0 -10   2       39.77      107.63     33.83 o 
   1 -10   2      284.01      420.42     86.87 o 
   2 -10   2      283.21      443.75     94.35 o 
  -4  -9   2      550.20      558.47     76.89 o 
  -3  -9   2      589.66      616.35     74.82 o 
  -2  -9   2      654.43      771.66     59.20 o 
  -1  -9   2      100.89      151.54     31.72 o 
   0  -9   2       26.06       33.37     31.70 o 
   1  -9   2      335.53      447.81     50.26 o 
   2  -9   2      175.33      250.29     74.04 o 
   3  -9   2       99.22      155.18     67.56 o 
   4  -9   2      138.30      -27.57     27.57 o 
  -4  -8   2      983.52      955.92     90.14 o 
  -3  -8   2     1688.88     1583.89    108.03 o 
  -2  -8   2     2226.15     2448.19     95.46 o 
  -1  -8   2      393.83      417.93     45.14 o 
   0  -8   2     1032.32     1148.22     66.49 o 
   1  -8   2     2012.02     2284.87     96.02 o 
   2  -8   2      244.74      266.68     40.83 o 
   3  -8   2      110.75      127.14     48.94 o 
   4  -8   2      938.02      898.87    106.98 o 
   5  -8   2      323.05       -3.68     30.72 o 
  -6  -7   2      280.70      196.14    133.55 o 
  -5  -7   2     1284.04     1359.27     70.14 o 
  -4  -7   2      543.29      594.02     68.80 o 
  -3  -7   2      405.49      343.56     54.00 o 
  -2  -7   2     4057.48     4183.83    123.80 o 
  -1  -7   2     2860.86     2828.49     98.98 o 
   0  -7   2      203.11      248.97     34.75 o 
   1  -7   2      604.50      694.99     51.26 o 
   2  -7   2     2740.45     2812.20    112.85 o 
   3  -7   2     1477.01     1519.27     72.80 o 
   4  -7   2     1543.58     1576.43    129.10 o 
   5  -7   2      786.11      659.80     91.73 o 
   6  -7   2       92.21       63.43     45.41 o 
  -7  -6   2       70.25      128.95     29.12 o 
  -6  -6   2      217.63      255.03     31.87 o 
  -5  -6   2      388.83      363.38     31.19 o 
  -4  -6   2      743.33      613.66     33.69 o 
  -3  -6   2     2545.88     2356.72     62.69 o 
  -2  -6   2      721.81      668.77     33.31 o 
  -1  -6   2       56.63       51.72     16.81 o 
   0  -6   2      306.05      273.57     34.45 o 
   1  -6   2     1363.97     1402.24    127.92 o 
   2  -6   2      759.06      617.06     56.05 o 
   3  -6   2      859.61      889.87     62.72 o 
   4  -6   2     1434.28     1386.46     87.70 o 
   5  -6   2      903.81      797.49     95.26 o 
   6  -6   2      271.28      309.66     74.19 o 
  -7  -5   2       50.40      101.96     26.81 o 
  -6  -5   2      988.30     1079.64     50.00 o 
  -5  -5   2     2272.47     2334.52     65.37 o 
  -4  -5   2      882.95      877.48     37.56 o 
  -3  -5   2     2691.95     2603.61     50.87 o 
  -2  -5   2     3129.42     3141.55     69.14 o 
  -1  -5   2      436.91      350.43     32.15 o 
   0  -5   2      150.94       98.28     27.47 o 
   1  -5   2     1473.33     1355.75     78.25 o 
   2  -5   2      246.14      261.73     35.13 o 
   3  -5   2      582.53      511.86     29.70 o 
   4  -5   2      905.66     1042.47     45.80 o 
   5  -5   2      603.04      632.71     52.34 o 
   6  -5   2      116.21      201.80     55.34 o 
   7  -5   2      123.73      223.80     60.76 o 
  -7  -4   2       52.20      111.41     41.15 o 
  -6  -4   2      949.35     1279.28     66.72 o 
  -5  -4   2     2715.87     3038.31     97.65 o 
  -4  -4   2     2374.07     2387.15     79.09 o 
  -3  -4   2     3546.76     4162.52    107.76 o 
  -2  -4   2     8373.33     9304.47    116.73 o 
  -1  -4   2     2329.79     2016.96     96.92 o 
   0  -4   2     2333.98     2029.71     97.25 o 
   1  -4   2     3749.14     3515.75    128.40 o 
   2  -4   2     1519.40     1392.52     67.84 o 
   3  -4   2     1018.71     1015.22     38.99 o 
   4  -4   2     2612.87     2534.41     71.68 o 
   5  -4   2     1101.55     1151.53     50.83 o 
   6  -4   2      146.57      264.68     31.89 o 
   7  -4   2      184.90      174.45     36.36 o 
  -8  -3   2      110.73       79.68     90.13 o 
  -7  -3   2       19.85       38.95     23.91 o 
  -6  -3   2      528.87      571.73     67.64 o 
  -5  -3   2     1276.26     1558.65     66.20 o 
  -4  -3   2     1030.04     1067.06     62.64 o 
  -3  -3   2     3071.56     2914.43    201.43 o 
  -2  -3   2     8455.36     9584.38    252.49 o 
  -1  -3   2     2116.30     1804.88     49.74 o 
   0  -3   2     3106.35     2757.75    108.56 o 
   1  -3   2     4373.84     4335.90    136.81 o 
   2  -3   2     3248.02     2991.53    101.43 o 
   3  -3   2     2142.10     2193.53     58.81 o 
   4  -3   2     5557.78     6180.02    128.82 o 
   5  -3   2     2231.82     2427.58    113.05 o 
   6  -3   2     1261.12     1286.18     91.48 o 
   7  -3   2      458.47      454.44     70.28 o 
   8  -3   2       12.58      -34.47     36.44 o 
  -8  -2   2      208.95      115.47    140.84 o 
  -7  -2   2       29.86      116.09     27.72 o 
  -6  -2   2      338.49      364.93     37.55 o 
  -5  -2   2     1565.86     1517.08     64.35 o 
  -4  -2   2      264.13      204.28     23.95 o 
  -3  -2   2     2011.47     1873.62     59.87 o 
  -2  -2   2     6454.77     6501.76    128.82 o 
  -1  -2   2     2210.03     1539.76     81.36 o 
   0  -2   2      488.77      773.07     48.54 o 
   1  -2   2     2126.69     1680.06     65.65 o 
   2  -2   2      935.93      621.56     25.38 o 
   3  -2   2      947.44      902.48     52.72 o 
   4  -2   2     9202.53    10185.40    271.66 o 
   5  -2   2     3394.56     3527.42    142.26 o 
   6  -2   2       34.03       28.27     29.23 o 
   7  -2   2      513.58      567.74     75.02 o 
   8  -2   2     1273.26     1217.58    111.69 o 
  -8  -1   2      348.68      -25.55     25.55 o 
  -7  -1   2      254.42      357.46     40.02 o 
  -6  -1   2      606.17      656.55    107.19 o 
  -5  -1   2     1228.14     1334.07     57.68 o 
  -4  -1   2     2991.92     2854.01     80.75 o 
  -3  -1   2     8752.84     9222.31    327.64 o 
  -2  -1   2     2892.88     3584.02    169.33 o 
  -1  -1   2     1091.25      560.60     24.92 o 
   0  -1   2      403.15      144.17     10.76 o 
   1  -1   2     2325.54     1904.26     63.93 o 
   2  -1   2     1872.55     1221.22     31.27 o 
   3  -1   2     2057.00     1468.27     68.12 o 
   4  -1   2      169.11      199.79     34.15 o 
   5  -1   2     1633.45     1755.53     98.56 o 
   6  -1   2     1368.27     1633.11    104.46 o 
   7  -1   2      458.49      526.01     74.01 o 
  -8   0   2      178.29      120.03     58.26 o 
  -7   0   2       12.81        2.49     31.45 o 
  -6   0   2     1446.02     1665.68     67.86 o 
  -5   0   2     2723.67     2767.72     83.67 o 
  -4   0   2     1486.39     1464.32     53.10 o 
  -3   0   2     5232.77     5578.49    115.42 o 
  -2   0   2    19675.25    22215.98    354.92 o 
  -1   0   2     4484.66     4465.07     85.95 o 
   0   0   2     5623.68     4943.91     87.14 o 
   1   0   2     7440.96     8625.53    193.89 o 
   2   0   2     1885.66     1607.37     38.74 o 
   4   0   2     5491.92     5940.38    187.44 o 
   5   0   2     2463.56     2597.50    122.22 o 
   6   0   2      603.59      632.50     70.84 o 
  -8   1   2      120.93      249.38     67.44 o 
  -7   1   2       12.30       15.80     38.71 o 
  -6   1   2      272.98      282.02     58.79 o 
  -5   1   2      803.57      827.10     76.71 o 
  -4   1   2      985.64      796.31     26.77 o 
  -3   1   2     3654.63     3704.61     79.10 o 
  -2   1   2     9889.79    10671.49    151.56 o 
  -1   1   2     2068.46     1810.37     33.93 o 
   0   1   2     9917.13     8611.28    158.49 o 
   1   1   2     7361.68     8413.67    195.43 o 
   2   1   2     2021.62     1788.02     67.18 o 
   3   1   2     2438.74     2247.17     57.21 o 
   4   1   2    11227.04    12247.35    204.74 o 
   7   1   2     1039.14     1050.25     58.41 o 
   8   1   2      374.64      431.14     64.95 o 
   9   1   2       25.11        1.31     18.70 o 
  -7   2   2       57.06      143.79     52.62 o 
  -6   2   2      207.43      210.35     52.72 o 
  -5   2   2      625.37      669.14     71.52 o 
  -4   2   2      245.75      213.48     20.06 o 
  -3   2   2     3080.45     2736.12     72.72 o 
  -2   2   2     4098.46     4033.21     67.21 o 
  -1   2   2     1179.20      567.96     24.20 o 
   0   2   2      431.94      181.31     18.89 o 
   1   2   2     3385.10     2666.73    119.85 o 
   2   2   2      105.76      105.92     18.50 o 
   3   2   2     1160.90      871.82     34.58 o 
   4   2   2     6892.63     7627.42    144.67 o 
   5   2   2     3258.75     3641.25     95.51 o 
   6   2   2     1252.63     1226.28     58.17 o 
   7   2   2     1315.69     1415.67     67.47 o 
   8   2   2      403.94      502.49     59.21 o 
   9   2   2       48.66       25.49     19.77 o 
  -7   3   2       85.09      155.71     57.81 o 
  -6   3   2      688.40      736.00     82.63 o 
  -5   3   2     1331.71     1217.62     74.08 o 
  -4   3   2      640.52      653.39     72.89 o 
  -3   3   2     3958.84     3702.05     99.50 o 
  -2   3   2     8121.76     8233.67    163.12 o 
  -1   3   2     3281.65     2489.16     63.78 o 
   0   3   2       69.27       69.20     10.51 o 
   1   3   2     3473.80     2880.89     50.77 o 
   2   3   2       60.32      126.13     10.57 o 
   3   3   2      655.01      313.11     22.43 o 
   4   3   2     4368.22     4049.10    121.66 o 
   5   3   2     2125.89     1975.60     55.10 o 
   6   3   2       95.50       98.09     25.99 o 
   7   3   2     1107.59     1288.69     65.75 o 
   8   3   2      505.67      563.30     49.32 o 
   9   3   2       14.06       20.43     20.28 o 
  -7   4   2       25.93       70.91     45.49 o 
  -6   4   2      646.52      578.55     77.16 o 
  -5   4   2      845.13      834.62     47.67 o 
  -4   4   2     1154.96      995.59     49.02 o 
  -3   4   2     4011.76     4140.65    107.28 o 
  -2   4   2     8911.55     9761.89    193.34 o 
  -1   4   2     3978.17     3563.15    151.87 o 
   0   4   2     3514.62     3218.14     65.50 o 
   1   4   2     5506.21     5529.80     88.38 o 
   2   4   2     5599.48     4974.88     84.22 o 
   3   4   2     1260.35      907.91     37.81 o 
   4   4   2     1672.47     1735.46     59.34 o 
   5   4   2     2887.18     2842.90     67.86 o 
   6   4   2     1446.29     1422.10     95.52 o 
   7   4   2      873.97      929.93     88.29 o 
   8   4   2      294.76      415.40     55.34 o 
  -7   5   2       12.52       59.85     45.13 o 
  -6   5   2       37.95       80.39     41.96 o 
  -5   5   2      186.01      290.17     35.82 o 
  -4   5   2      338.90      418.80     35.38 o 
  -3   5   2     1739.77     1690.85     89.83 o 
  -2   5   2     3830.82     3925.70    103.71 o 
  -1   5   2     1567.35     1429.70     53.18 o 
   0   5   2     6972.13     6596.88    125.45 o 
   1   5   2     3837.07     3918.24     76.50 o 
   2   5   2      437.33      296.32     21.45 o 
   3   5   2     1933.67     1783.63     46.18 o 
   4   5   2     8034.31     8732.41    175.62 o 
   5   5   2     2635.97     2592.82    168.05 o 
   6   5   2     1553.25     1369.46     82.10 o 
   7   5   2     1489.59     1614.20     76.54 o 
   8   5   2      404.21      383.65     78.00 o 
  -6   6   2      155.92      284.34     63.58 o 
  -5   6   2      193.91      233.23     33.11 o 
  -4   6   2       36.55      112.54     24.51 o 
  -3   6   2      925.21     1006.75     54.37 o 
  -2   6   2     1901.75     1843.05     96.14 o 
  -1   6   2      761.42      689.12     33.29 o 
   0   6   2      439.84      345.29     19.90 o 
   1   6   2     1429.95     1216.11     36.84 o 
   2   6   2      254.92      151.45     15.07 o 
   3   6   2      519.56      430.79     24.43 o 
   4   6   2     2892.69     2985.90     69.71 o 
   5   6   2     2007.85     2022.97     74.29 o 
   6   6   2     1011.14     1081.64     59.46 o 
   7   6   2     1241.25     1384.05     73.25 o 
   8   6   2      527.55      591.50     96.47 o 
  -6   7   2      293.60      316.52     82.38 o 
  -5   7   2      383.14      510.51     78.75 o 
  -4   7   2      236.70      263.58     35.41 o 
  -3   7   2     1573.08     1645.01     73.47 o 
  -2   7   2     2625.13     2932.85    237.97 o 
  -1   7   2     1056.00     1116.73     54.40 o 
   0   7   2      633.04      543.88     27.09 o 
   1   7   2     1755.54     1705.06     48.53 o 
   2   7   2      101.61       49.81     11.73 o 
   3   7   2      240.51      196.55     19.55 o 
   4   7   2     1268.80     1234.13     44.65 o 
   5   7   2      917.75      940.39     98.26 o 
   6   7   2      361.45      360.05     39.19 o 
   7   7   2      871.08      954.90     63.34 o 
   8   7   2      256.40      317.47     76.13 o 
  -5   8   2      209.02      324.81     59.83 o 
  -4   8   2      313.74      322.44     40.94 o 
  -3   8   2     1297.57     1379.95    101.09 o 
  -2   8   2     2620.54     2808.39     98.95 o 
  -1   8   2     1729.18     1835.45    107.24 o 
   0   8   2     2332.86     2367.22     84.05 o 
   1   8   2     2302.08     2485.71     90.56 o 
   2   8   2      709.57      768.77     35.57 o 
   3   8   2      762.88      770.36     37.50 o 
   4   8   2     2036.62     2213.66     64.36 o 
   5   8   2      950.18      981.57     54.96 o 
   6   8   2      435.17      449.53     44.55 o 
   7   8   2      866.45      873.75    101.00 o 
  -4   9   2       40.81       95.38     41.40 o 
  -3   9   2      344.28      384.18     65.17 o 
  -2   9   2      828.54      883.12     90.14 o 
  -1   9   2      623.31      835.06     89.54 o 
   0   9   2     1576.51     1617.28     84.04 o 
   1   9   2     1514.53     1498.65    140.05 o 
   2   9   2      527.32      675.20     57.26 o 
   3   9   2      682.85      792.29     40.47 o 
   4   9   2     2219.31     2437.15     71.14 o 
   5   9   2     1162.08     1176.96     77.64 o 
   6   9   2      754.16      760.14     56.22 o 
  -3  10   2      190.50      -14.36     26.59 o 
  -2  10   2      693.02      828.11     95.13 o 
  -1  10   2       95.98      111.69     49.75 o 
   0  10   2       60.45      134.54     52.04 o 
   1  10   2      542.65      669.45     83.34 o 
   2  10   2      157.25      196.06     51.01 o 
   3  10   2       94.31      162.42     29.22 o 
   4  10   2      653.09      884.31     76.76 o 
   5  10   2      640.02      616.72     50.41 o 
   6  10   2      491.12      623.35     55.50 o 
  -2  11   2      265.14      -23.64     23.64 o 
  -1  11   2      376.71      520.01     89.21 o 
   0  11   2      558.15      563.91     90.17 o 
   1  11   2      373.08      407.49     77.14 o 
   2  11   2       22.54       14.31     35.71 o 
   3  11   2       78.83      195.76     57.78 o 
   4  11   2      330.34      414.09     62.40 o 
  -2 -10   3      121.92      198.28     55.79 o 
  -1 -10   3      248.62      280.89     45.88 o 
   0 -10   3      128.41      206.20     39.98 o 
   1 -10   3      397.73      380.17     86.01 o 
  -4  -9   3      316.70       13.51     24.37 o 
  -3  -9   3       81.96      135.98     45.46 o 
  -2  -9   3      297.75      248.80     59.93 o 
  -1  -9   3      227.62      322.49     45.84 o 
   0  -9   3       27.22       70.98     28.51 o 
   1  -9   3      361.01      556.47     69.38 o 
   2  -9   3      235.31      370.41     48.21 o 
   3  -9   3       24.00       13.83     45.26 o 
  -4  -8   3     1301.31     1123.08    101.18 o 
  -3  -8   3      670.27      792.78     83.92 o 
  -2  -8   3     1145.65     1228.15     69.62 o 
  -1  -8   3     1425.49     1637.85     81.25 o 
   0  -8   3      221.57      262.21     39.10 o 
   1  -8   3      189.44      207.00     36.62 o 
   2  -8   3     1742.14     1636.79     84.58 o 
   3  -8   3     1199.02     1418.36     78.72 o 
   4  -8   3       18.44      -30.97     34.30 o 
  -6  -7   3      310.58      433.57     75.70 o 
  -4  -7   3     1034.49     1160.63     96.67 o 
  -3  -7   3      860.91      881.00     82.61 o 
  -2  -7   3     1244.32     1380.52     71.00 o 
  -1  -7   3      363.21      463.81     44.50 o 
   0  -7   3     1608.61     1807.56     81.83 o 
   1  -7   3     3548.85     3881.96    126.80 o 
   2  -7   3     1988.21     1898.37    111.56 o 
   3  -7   3      620.91      639.84     64.66 o 
   4  -7   3     1066.58     1044.20     64.50 o 
   5  -7   3      545.39      652.11     93.85 o 
  -6  -6   3      158.04      158.75     27.68 o 
  -5  -6   3     1306.70     1216.52     50.20 o 
  -4  -6   3      460.52      458.74     31.66 o 
  -3  -6   3       88.26       88.88     30.69 o 
  -2  -6   3      912.46      916.61     52.96 o 
  -1  -6   3      656.52      684.86     49.09 o 
   0  -6   3      130.76       87.17     30.27 o 
   1  -6   3     1616.81     1478.20     94.53 o 
   2  -6   3     2335.90     2257.52    114.36 o 
   3  -6   3      881.05      867.35     67.06 o 
   4  -6   3     1170.83     1146.97     76.48 o 
   5  -6   3      724.63      807.49     66.63 o 
   6  -6   3      195.82      221.86     62.47 o 
  -7  -5   3      291.68      378.50     44.29 o 
  -6  -5   3      445.77      445.59     48.01 o 
  -5  -5   3     2122.46     2326.19    132.15 o 
  -4  -5   3     1276.65     1286.43     93.37 o 
  -3  -5   3      420.37      393.02     25.57 o 
  -2  -5   3      916.68      920.87     28.62 o 
  -1  -5   3     1172.91      950.71     75.22 o 
   0  -5   3       35.87       95.31     28.53 o 
   1  -5   3     1014.21      806.39     65.42 o 
   2  -5   3     1393.92     1252.21     76.89 o 
   3  -5   3      587.48      599.24     51.76 o 
   4  -5   3      611.01      528.15     50.83 o 
   5  -5   3      738.19      829.32     64.29 o 
   6  -5   3       18.70       77.01     28.68 o 
   7  -5   3       31.27      198.20     57.31 o 
  -7  -4   3      213.98      286.15     42.98 o 
  -6  -4   3      818.88      972.86     60.62 o 
  -5  -4   3     2762.93     2903.72     98.14 o 
  -4  -4   3     2596.32     3084.85    203.63 o 
  -3  -4   3     1757.09     1654.43     78.00 o 
  -2  -4   3     4186.07     4129.72     98.78 o 
  -1  -4   3     2480.19     2803.49    125.80 o 
   0  -4   3      704.15      601.81     56.05 o 
   1  -4   3     2603.14     2516.71    110.10 o 
   2  -4   3     3760.86     3778.94    134.57 o 
   3  -4   3     1613.84     1478.08     75.45 o 
   4  -4   3     1108.34     1183.89     68.44 o 
   5  -4   3      870.47      978.50     47.87 o 
   6  -4   3       21.81       51.89     27.70 o 
   7  -4   3       17.83       69.65     29.21 o 
  -7  -3   3       83.04      166.05     34.56 o 
  -6  -3   3      331.62      459.30     59.57 o 
  -5  -3   3     1946.00     1889.71    133.98 o 
  -4  -3   3     2419.72     2499.00    266.58 o 
  -3  -3   3     1210.77     1102.73     48.70 o 
  -2  -3   3     4740.68     4890.68    109.94 o 
  -1  -3   3     2591.51     2643.62     67.13 o 
   0  -3   3     1349.62     1007.26     74.72 o 
   1  -3   3     3217.60     3232.30    121.34 o 
   2  -3   3    11515.69    11979.19    308.50 o 
   3  -3   3     4032.90     4199.55     67.07 o 
   4  -3   3     2504.32     2659.62    105.19 o 
   5  -3   3     1827.41     1855.80     69.20 o 
   8  -3   3      729.89      769.80     54.46 o 
  -7  -2   3       69.99      112.07     31.25 o 
  -6  -2   3      234.46      274.60     46.92 o 
  -5  -2   3     1648.58     1621.31     67.94 o 
  -4  -2   3     1230.78     1219.00     53.92 o 
  -3  -2   3     1524.23     1378.43     80.87 o 
  -2  -2   3      733.25      605.51     47.49 o 
  -1  -2   3       59.25      115.79     15.79 o 
   0  -2   3     1412.30      781.34     54.53 o 
   1  -2   3     6237.30     6215.49    177.66 o 
   2  -2   3     2892.25     2984.25    101.76 o 
   3  -2   3     2055.86     2064.41     41.49 o 
   8  -2   3       59.95       94.50     29.65 o 
  -7  -1   3      149.67      177.88     45.20 o 
  -6  -1   3      626.47      747.59     52.68 o 
  -5  -1   3     3962.94     4388.77    117.44 o 
  -4  -1   3     1281.41     1224.61     52.15 o 
  -3  -1   3      745.62      553.22     32.62 o 
  -2  -1   3     4336.59     4622.51    156.85 o 
  -1  -1   3     3603.14     2875.12    147.27 o 
   0  -1   3     1599.67     2811.13     61.22 o 
   1  -1   3     2045.17     1470.57     61.04 o 
   2  -1   3     3615.29     3348.77     69.43 o 
   3  -1   3     1693.09     1497.08     40.99 o 
   4  -1   3     2074.06     2125.12     58.05 o 
   5  -1   3     2142.60     2182.46     65.55 o 
   6  -1   3       57.15       89.36     21.49 o 
   7  -1   3      114.79      212.46     30.94 o 
   8  -1   3      319.02      374.74     45.24 o 
  -7   0   3      145.36       93.39     44.30 o 
  -6   0   3      703.05      735.60     47.02 o 
  -5   0   3     3126.31     3120.47     92.54 o 
  -4   0   3     3891.12     4077.12    102.15 o 
  -3   0   3     3106.30     3295.93     82.81 o 
  -2   0   3     7320.24     7704.88    145.83 o 
  -1   0   3     3885.37     3607.60     79.91 o 
   0   0   3     1321.36      759.68     44.89 o 
   1   0   3     6448.27     6443.10    112.49 o 
   2   0   3     5513.52     6182.66    157.15 o 
   3   0   3     2703.65     2782.14     97.25 o 
   4   0   3     4207.10     4418.58    105.25 o 
   5   0   3     2812.98     2859.81     78.64 o 
   6   0   3       41.78       50.51     18.09 o 
   7   0   3       86.29       92.46     23.07 o 
   8   0   3      244.27      345.23     46.03 o 
   9   0   3       71.68      129.58     35.14 o 
  -7   1   3       30.79        8.11     39.04 o 
  -6   1   3      254.70      273.05     59.67 o 
  -5   1   3     1554.06     1706.87    124.92 o 
  -4   1   3     2405.14     2364.32     69.79 o 
  -3   1   3     2009.54     1724.58     40.46 o 
  -2   1   3     7036.52     7189.75    110.95 o 
  -1   1   3     1813.77     1695.22     45.96 o 
   0   1   3     2990.13     2110.28     49.40 o 
   1   1   3     6557.89     7399.43    179.73 o 
   2   1   3    13121.46    15367.73    350.01 o 
   3   1   3     4236.90     4674.41    143.42 o 
   4   1   3     7861.19     8948.58    159.75 o 
   5   1   3     4433.46     4468.77    105.52 o 
   6   1   3      622.99      592.61     41.27 o 
   7   1   3      233.83      273.14     41.13 o 
   8   1   3      504.51      651.81     51.74 o 
   9   1   3      104.67        1.59     20.69 o 
  -7   2   3       18.04       95.28     48.36 o 
  -6   2   3      139.69      150.14     51.38 o 
  -5   2   3     1599.15     1642.51    108.11 o 
  -4   2   3      725.20      733.31     37.29 o 
  -3   2   3      724.39      612.33     26.00 o 
  -2   2   3     3126.32     2885.98     54.35 o 
  -1   2   3     1208.24      746.48     20.76 o 
   0   2   3      258.56      833.85     22.28 o 
   1   2   3     1886.13     1832.02     67.89 o 
   2   2   3     8875.74     9375.87    234.56 o 
   3   2   3     3280.70     2989.54    109.17 o 
   4   2   3     4749.57     5053.60    168.72 o 
   5   2   3     4130.06     4492.63    211.42 o 
   6   2   3      790.23      779.39     48.12 o 
   7   2   3      359.47      432.03     41.70 o 
   8   2   3     1034.45     1168.53     71.78 o 
   9   2   3      156.87      -14.78     19.19 o 
  -7   3   3       76.90      131.17     54.94 o 
  -6   3   3      453.91      558.16     78.50 o 
  -5   3   3     2343.15     2372.41    134.47 o 
  -4   3   3     1026.44     1063.90     47.04 o 
  -3   3   3     1744.43     1469.18    118.39 o 
  -2   3   3     3680.78     3554.72     88.72 o 
  -1   3   3     1830.53     1266.61     61.12 o 
   0   3   3      221.16      752.19     70.17 o 
   1   3   3     2626.88     1947.70     93.57 o 
   2   3   3     1621.70     1424.02     68.75 o 
   3   3   3     1728.10     1281.24     69.07 o 
   4   3   3     1548.09     1427.32     80.19 o 
   5   3   3     2831.66     3022.30    133.91 o 
   6   3   3      973.29      942.82     79.72 o 
   7   3   3      227.14      272.18     38.55 o 
   8   3   3       91.63      171.94     35.95 o 
   9   3   3      133.41       18.14     18.21 o 
  -7   4   3      125.61      163.60     58.41 o 
  -6   4   3      130.26      154.48     53.63 o 
  -5   4   3     1281.78     1202.03    145.27 o 
  -4   4   3     3487.27     3398.28    112.43 o 
  -3   4   3     3125.42     2982.56     87.44 o 
  -2   4   3     4774.32     4823.80    115.22 o 
  -1   4   3     3057.64     2726.86     74.71 o 
   0   4   3     1151.58      745.77     34.06 o 
   1   4   3     4969.77     4471.17    100.80 o 
   2   4   3     2914.10     2742.58     54.68 o 
   3   4   3     2046.72     1751.01     53.49 o 
   4   4   3     6429.33     6503.42    138.33 o 
   5   4   3     3347.64     3181.59    147.02 o 
   6   4   3       45.45       28.68     32.66 o 
   7   4   3      250.27      269.47     61.29 o 
   8   4   3      392.12      413.06     68.17 o 
   9   4   3       47.25       -6.02     27.92 o 
  -6   5   3      282.03      463.26     76.58 o 
  -5   5   3      890.34      995.56     56.17 o 
  -4   5   3      591.09      679.69     43.36 o 
  -3   5   3     1062.07     1019.25     50.50 o 
  -2   5   3     4317.29     3984.51    130.16 o 
  -1   5   3     1698.60     1442.78     54.37 o 
   0   5   3     1536.40     1142.99     46.71 o 
   1   5   3     3185.87     3092.82     59.90 o 
   2   5   3     6697.69     6925.37    113.41 o 
   3   5   3     3020.67     2881.72     62.62 o 
   4   5   3     5753.97     5938.14    131.82 o 
   5   5   3     4091.29     4125.70    172.60 o 
   6   5   3      970.31     1033.97     94.53 o 
   7   5   3      434.73      421.70     75.83 o 
   8   5   3      549.30      678.32     98.71 o 
  -6   6   3       33.59       71.09     44.03 o 
  -5   6   3      475.42      614.13     48.35 o 
  -4   6   3      209.05      275.54     33.68 o 
  -3   6   3      453.16      484.84     40.10 o 
  -2   6   3     1730.45     1645.31     66.30 o 
  -1   6   3      462.34      350.06     30.55 o 
   0   6   3       35.68       86.49     10.13 o 
   1   6   3     1286.52     1131.44     33.69 o 
   2   6   3     2566.07     2341.42     54.63 o 
   3   6   3     1002.66      881.79     33.24 o 
   4   6   3     3327.51     3256.87     90.17 o 
   5   6   3     3440.84     3363.35     98.53 o 
   6   6   3      892.71      900.70     53.17 o 
   7   6   3      492.53      556.70     86.24 o 
   8   6   3      621.52      690.69    102.24 o 
  -5   7   3      754.64      720.30     56.19 o 
  -4   7   3      484.65      604.98     48.52 o 
  -3   7   3      913.56      938.06     55.81 o 
  -2   7   3     1698.70     1892.82     79.02 o 
  -1   7   3      783.99      764.30     46.98 o 
   0   7   3       52.69       46.44     17.40 o 
   1   7   3      818.15      783.02     30.53 o 
   2   7   3      520.95      471.49     25.86 o 
   3   7   3      578.19      421.85     25.78 o 
   4   7   3     1583.87     1373.83     64.36 o 
   5   7   3     1761.11     1819.24     71.36 o 
   6   7   3      229.02      232.51     33.23 o 
   7   7   3      299.32      375.68     42.64 o 
   8   7   3      363.80      477.77     87.90 o 
  -5   8   3      519.82      572.06     63.61 o 
  -4   8   3      774.44      906.34     61.96 o 
  -3   8   3     1045.47     1149.64    137.80 o 
  -2   8   3     2332.21     2369.16    177.81 o 
  -1   8   3     1500.87     1561.03    120.99 o 
   0   8   3      825.19      863.45     52.34 o 
   1   8   3     1762.52     1799.39     51.48 o 
   2   8   3     1143.28     1029.22     46.94 o 
   3   8   3      851.20      895.73     38.80 o 
   4   8   3     2210.19     2401.28     66.40 o 
   5   8   3     1803.02     1725.03    169.74 o 
   6   8   3      215.79      254.93     39.82 o 
   7   8   3      251.69      370.63    105.79 o 
  -4   9   3      222.60      390.18     67.26 o 
  -3   9   3      385.18      476.39     48.63 o 
  -2   9   3     1517.11     1698.34    106.45 o 
  -1   9   3      667.15      712.05     80.78 o 
   0   9   3      208.91      250.33     36.67 o 
   1   9   3     1417.89     1509.79     73.01 o 
   2   9   3     2572.53     2767.16     71.99 o 
   3   9   3      838.53      777.77     39.68 o 
   4   9   3     1751.11     1893.98     61.69 o 
   5   9   3     2289.64     2293.63     86.06 o 
   6   9   3      814.85      781.95     56.45 o 
   7   9   3      358.50      466.66     77.77 o 
  -3  10   3      115.86      -17.69     23.94 o 
  -2  10   3      177.93      282.72     63.86 o 
  -1  10   3      133.67      196.66     58.46 o 
   0  10   3      227.14      306.51     64.69 o 
   1  10   3      252.97      304.53     40.04 o 
   2  10   3      114.34      243.50     35.83 o 
   3  10   3      343.70      417.89     33.85 o 
   4  10   3     1540.86     1538.98     65.08 o 
   5  10   3     1167.51     1159.90    120.16 o 
   6  10   3      383.76      431.68     48.18 o 
  -2  11   3      629.47       -2.67     23.49 o 
  -1  11   3      228.97      271.58     72.25 o 
   0  11   3       21.72       16.93     38.63 o 
   1  11   3      216.64      381.48     72.75 o 
   2  11   3      110.37       97.17     45.64 o 
   3  11   3       65.09      173.10     55.42 o 
   4  11   3      481.02      563.79     55.23 o 
   5  11   3      573.89      679.86     73.81 o 
   1  12   3      540.42      500.78     88.78 o 
   2  12   3      381.66      345.45     76.96 o 
  -3  -9   4      116.87        8.79     22.83 o 
  -2  -9   4       39.99       57.61     35.89 o 
  -1  -9   4      189.54      225.61     42.42 o 
   0  -9   4      183.46      230.22     41.30 o 
   1  -9   4      179.49      318.72     46.76 o 
   2  -9   4      325.16      376.40     51.71 o 
  -4  -8   4      831.91        5.47     21.47 o 
  -3  -8   4      128.96      154.38     49.39 o 
  -2  -8   4      533.96      657.73     78.78 o 
  -1  -8   4     1207.47     1413.50     77.54 o 
   0  -8   4      656.52      774.53     60.08 o 
   1  -8   4     1035.21     1068.30     69.58 o 
   2  -8   4      485.54      474.56     54.00 o 
   3  -8   4       16.16       30.65     27.12 o 
   4  -8   4       59.76       14.47     25.02 o 
  -5  -7   4      434.05      295.02     71.19 o 
  -4  -7   4     1109.67      984.60     95.38 o 
  -3  -7   4      345.37      565.50     72.07 o 
  -2  -7   4      925.82     1009.50     90.67 o 
  -1  -7   4     2291.81     2538.04     99.14 o 
   0  -7   4     1506.75     1592.99    111.79 o 
   1  -7   4     1261.75     1354.19     99.74 o 
   2  -7   4     2630.10     2513.08    135.43 o 
   3  -7   4      885.37      920.01     79.53 o 
   4  -7   4      202.21      215.94     48.01 o 
  -5  -6   4      396.50      413.41     70.56 o 
  -4  -6   4      531.26      484.38     70.76 o 
  -3  -6   4       71.90       83.59     37.95 o 
  -2  -6   4      241.67      264.60     37.83 o 
  -1  -6   4     1386.39     1480.39    103.98 o 
   0  -6   4     1155.45     1338.09     97.70 o 
   1  -6   4      958.47     1085.88     86.99 o 
   2  -6   4     2700.14     2575.12    129.40 o 
   3  -6   4     1303.01     1096.59     81.88 o 
   4  -6   4      392.45      425.68     51.84 o 
   5  -6   4      449.69      373.29     54.53 o 
  -6  -5   4      226.06      232.04     57.96 o 
  -5  -5   4     1056.74     1117.23     98.86 o 
  -4  -5   4      846.35      770.43     79.41 o 
  -3  -5   4      143.60      141.50     40.80 o 
  -2  -5   4      189.66      137.95     38.93 o 
  -1  -5   4     1120.06     1183.84     89.74 o 
   0  -5   4      341.80      299.20     49.14 o 
   1  -5   4      949.58      767.07     68.09 o 
   2  -5   4     1722.96     1569.20     93.04 o 
   3  -5   4      825.69      770.63     62.85 o 
   4  -5   4       80.63      128.50     34.68 o 
   5  -5   4      195.25      336.48     48.08 o 
   6  -5   4      161.01      177.94     43.14 o 
  -6  -4   4      567.23      680.51     54.74 o 
  -5  -4   4     1602.39     1681.34     75.57 o 
  -4  -4   4     2316.45     2411.99     84.78 o 
  -3  -4   4      813.00      924.82     84.04 o 
  -2  -4   4     1103.09     1125.42     47.39 o 
  -1  -4   4     2791.02     2957.74    138.38 o 
   0  -4   4     1669.53     1465.27     91.53 o 
   1  -4   4     2579.07     2332.97    111.71 o 
   2  -4   4     3331.78     3157.45    127.59 o 
   3  -4   4     1455.04     1468.78     80.94 o 
   4  -4   4       33.04       36.59     20.51 o 
   5  -4   4      149.50      170.08     35.33 o 
   6  -4   4      190.79      386.80     53.20 o 
   7  -4   4       81.99      132.10     41.10 o 
  -7  -3   4      412.66      533.01     58.34 o 
  -6  -3   4      370.46      450.07     52.76 o 
  -5  -3   4     1313.98     1380.81     66.61 o 
  -4  -3   4     2182.04     2459.16     84.17 o 
  -3  -3   4      468.39      536.27     36.89 o 
  -2  -3   4     2100.08     1929.22     63.14 o 
  -1  -3   4     2988.88     3017.00     76.81 o 
   0  -3   4     4936.34     4906.61    177.21 o 
   1  -3   4     6834.41     6966.33    215.72 o 
   2  -3   4     6000.61     5887.71    183.81 o 
   3  -3   4     1340.54     1421.07     74.79 o 
   4  -3   4     2095.81     2115.21     62.52 o 
   5  -3   4     1479.37     1566.56     43.44 o 
   6  -3   4      169.61      191.52     21.04 o 
   7  -3   4       96.31      169.85     42.19 o 
   8  -3   4      192.98      203.47     47.96 o 
  -7  -2   4      252.68      287.25     41.94 o 
  -6  -2   4      159.42      242.74     35.80 o 
  -5  -2   4     1080.62     1138.10     59.10 o 
  -4  -2   4     1147.47     1131.73     54.59 o 
  -3  -2   4       34.84       56.57     16.65 o 
  -2  -2   4      761.65      633.87     35.97 o 
  -1  -2   4     3840.53     3874.05     91.02 o 
   0  -2   4      791.05      461.97     56.00 o 
   1  -2   4     1199.44     1068.57     66.60 o 
   2  -2   4    11906.77    13128.25    334.86 o 
   3  -2   4     4297.88     4455.02     93.95 o 
   4  -2   4      859.18      817.44     37.45 o 
   5  -2   4     1111.73     1315.93     75.87 o 
   6  -2   4      783.81      799.87     40.29 o 
   7  -2   4      168.25      210.11     30.78 o 
   8  -2   4      699.81      766.77     63.95 o 
  -7  -1   4      625.17      673.40     72.83 o 
  -6  -1   4      345.87      411.43     41.98 o 
  -5  -1   4     1815.74     1823.31    116.43 o 
  -4  -1   4     1586.41     1721.27     70.79 o 
  -3  -1   4      388.70      299.51     27.90 o 
  -2  -1   4      197.21      135.65     19.27 o 
  -1  -1   4     2282.53     1630.51    122.94 o 
   0  -1   4      305.58      117.18     17.11 o 
   1  -1   4     2589.26     2184.89     52.06 o 
   2  -1   4     4251.98     4559.69     90.03 o 
   3  -1   4     2026.15     2009.97     84.98 o 
   4  -1   4      504.94      385.41     36.36 o 
   5  -1   4     1013.46     1032.74     42.45 o 
   6  -1   4      225.14      254.40     29.33 o 
   7  -1   4       83.21       98.71     24.90 o 
   8  -1   4      563.71      776.15    101.66 o 
  -7   0   4      584.93       56.27     36.82 o 
  -6   0   4      627.60      704.72     48.95 o 
  -5   0   4     2243.68     2541.42     85.14 o 
  -4   0   4     3413.89     3715.78    137.98 o 
  -3   0   4     1484.84     1288.95     50.27 o 
  -2   0   4     1852.49     1791.09     65.56 o 
  -1   0   4     4300.27     4245.26    324.62 o 
   0   0   4     2033.96     1590.96     46.60 o 
   1   0   4     6281.90     6185.13    114.32 o 
   2   0   4     7223.53     8407.44    148.75 o 
   3   0   4     3174.02     3155.39    103.83 o 
   4   0   4      565.09      501.94     42.01 o 
   5   0   4     1189.29     1113.77     45.30 o 
   6   0   4      142.16      193.01     70.81 o 
   7   0   4       43.77       95.51     23.57 o 
   8   0   4      292.83      390.01     62.71 o 
   9   0   4      383.18      498.11     68.42 o 
  -7   1   4      237.27      -15.75     31.53 o 
  -6   1   4      309.69      360.88     73.02 o 
  -5   1   4     1523.67     1517.92     61.74 o 
  -4   1   4     2724.99     2819.48     81.10 o 
  -3   1   4      485.67      444.14     28.77 o 
  -2   1   4     3118.97     2792.87     72.08 o 
  -1   1   4     4703.78     4576.45     99.08 o 
   0   1   4     4093.00     3701.40     79.99 o 
   1   1   4     5243.47     5826.96    109.31 o 
   2   1   4    18905.32    22985.09    505.77 o 
   3   1   4     6830.67     7728.60    207.60 o 
   4   1   4     2096.48     2101.61     93.54 o 
   5   1   4     1884.45     1990.05     99.09 o 
   6   1   4      869.99      938.05    128.06 o 
   7   1   4      165.57      189.13     31.41 o 
   8   1   4      469.28      549.96     47.61 o 
   9   1   4      425.08      376.87     50.50 o 
  -7   2   4      158.04      152.13     57.05 o 
  -6   2   4      115.84      165.99     53.35 o 
  -5   2   4     1131.28     1192.52     69.94 o 
  -4   2   4     1078.06     1125.53     46.43 o 
  -3   2   4       55.61       39.80      8.18 o 
  -2   2   4     1014.92      785.95     25.67 o 
  -1   2   4     1997.03     1731.64     40.71 o 
   0   2   4      379.43      180.72     42.03 o 
   1   2   4     2409.93     2223.05     53.41 o 
   2   2   4    14533.34    17099.17    394.46 o 
   3   2   4     4435.02     5218.94    159.22 o 
   4   2   4     2997.39     2919.94    117.21 o 
   5   2   4     2496.77     2603.75    119.50 o 
   6   2   4     1135.21     1087.55     82.41 o 
   7   2   4      260.10      247.50     36.30 o 
   8   2   4      541.35      674.90     51.78 o 
   9   2   4      487.00      -27.77     29.38 o 
  -7   3   4      334.77      435.64     84.77 o 
  -6   3   4      204.14      246.48     63.53 o 
  -5   3   4     1209.65     1317.50    101.38 o 
  -4   3   4     2258.86     2236.47     74.13 o 
  -3   3   4     1152.30      964.57     29.89 o 
  -2   3   4       49.74       56.36      7.62 o 
  -1   3   4      668.44      414.55     26.67 o 
   0   3   4      886.11      409.12     17.49 o 
   1   3   4     3084.38     2592.59     95.76 o 
   2   3   4     4018.51     4289.35    136.91 o 
   3   3   4     2505.14     2415.45     99.79 o 
   4   3   4     1031.14      899.15     62.98 o 
   5   3   4     1977.08     2082.10    108.51 o 
   6   3   4      147.44      227.89     47.81 o 
   7   3   4       57.89      119.50     40.32 o 
   8   3   4      978.96     1045.79     97.63 o 
   9   3   4      533.60      -15.78     26.31 o 
  -6   4   4      605.55      626.46     85.15 o 
  -5   4   4     2568.46     2264.45    137.75 o 
  -4   4   4     1349.85     1495.44     62.05 o 
  -3   4   4      528.17      444.96     40.87 o 
  -2   4   4     3701.54     3460.93     94.08 o 
  -1   4   4     4382.06     3891.60     98.12 o 
   0   4   4      582.96      352.61     28.36 o 
   1   4   4     4162.96     4070.99     98.04 o 
   2   4   4     6356.38     7117.66    206.79 o 
   3   4   4     3735.85     3535.76    134.44 o 
   4   4   4     1171.26      985.56     69.43 o 
   5   4   4     1675.36     1608.59     95.18 o 
   6   4   4      240.77      151.81     40.60 o 
   7   4   4       60.82       61.41     34.15 o 
   8   4   4      306.22      458.92     69.55 o 
   9   4   4      362.67       10.99     26.89 o 
  -6   5   4       61.80      120.46     47.98 o 
  -5   5   4      687.88      696.46     82.20 o 
  -4   5   4     1757.82     1761.32    125.37 o 
  -3   5   4      462.58      424.70     33.12 o 
  -2   5   4     2079.82     1823.35     66.15 o 
  -1   5   4     2672.87     2468.19     76.55 o 
   0   5   4     1401.23     1131.45     48.01 o 
   1   5   4     3511.75     3480.89     93.20 o 
   2   5   4    11826.13    13169.93    249.52 o 
   3   5   4     4505.20     4326.52    156.39 o 
   4   5   4     2603.96     2478.18    120.61 o 
   5   5   4     2991.01     3141.00    148.46 o 
   6   5   4      868.28      962.30     92.46 o 
   7   5   4       99.16      104.68     49.82 o 
   8   5   4      474.20      584.62     94.43 o 
  -6   6   4       20.29       35.33     45.44 o 
  -5   6   4      441.77      506.32     44.64 o 
  -4   6   4      640.93      715.14     48.47 o 
  -3   6   4       89.10      175.43     27.07 o 
  -2   6   4      423.33      393.77     33.69 o 
  -1   6   4      633.63      551.72     37.38 o 
   0   6   4      191.28      106.42     19.59 o 
   1   6   4     1237.91     1057.94     49.98 o 
   2   6   4     5701.56     5960.88    110.17 o 
   3   6   4     2761.57     2447.50     58.95 o 
   4   6   4     2589.37     2331.88     73.04 o 
   5   6   4     2328.99     2301.15    126.68 o 
   6   6   4      796.41      838.11     87.75 o 
   7   6   4      216.09      228.14     61.54 o 
   8   6   4      747.31      964.62    111.49 o 
  -5   7   4      630.48      629.53     53.70 o 
  -4   7   4      804.97      959.44     80.46 o 
  -3   7   4      336.37      406.48     39.19 o 
  -2   7   4      243.48      240.38     42.01 o 
  -1   7   4      624.65      601.18     44.04 o 
   0   7   4       56.01       31.73     13.70 o 
   1   7   4      641.88      569.52     24.69 o 
   2   7   4     1938.42     1726.97     68.56 o 
   3   7   4     1182.42     1061.41     51.19 o 
   4   7   4      916.51      853.80     65.24 o 
   5   7   4     1469.20     1384.29     61.28 o 
   6   7   4      208.48      216.92     54.38 o 
   7   7   4       66.52      182.15     61.16 o 
   8   7   4      489.62      626.28     94.78 o 
  -5   8   4      612.75      554.85     54.12 o 
  -4   8   4     1181.87     1187.27     70.22 o 
  -3   8   4      741.49      773.38     58.68 o 
  -2   8   4      799.79      705.60     51.67 o 
  -1   8   4     1202.65     1189.28     63.08 o 
   0   8   4      493.49      482.19     49.05 o 
   1   8   4     1420.33     1445.71     67.59 o 
   2   8   4     3183.64     3231.10     73.47 o 
   3   8   4     1485.65     1382.12     47.21 o 
   4   8   4      458.14      342.79     31.76 o 
   5   8   4     1436.72     1438.35     64.71 o 
   6   8   4      441.82      564.38     66.65 o 
   7   8   4       23.60       84.32     53.85 o 
  -4   9   4       72.97      105.62     31.79 o 
  -3   9   4      126.13      172.64     34.41 o 
  -2   9   4     1353.34     1456.70     79.03 o 
  -1   9   4      881.81      992.10    120.58 o 
   0   9   4      543.17      586.87     49.80 o 
   1   9   4     1342.83     1408.29    125.02 o 
   2   9   4     2154.97     2384.65     96.04 o 
   3   9   4     1866.96     1855.80     58.07 o 
   4   9   4     2734.09     2685.45     74.40 o 
   5   9   4     1642.94     1597.13     70.48 o 
   6   9   4      228.61      364.25     57.34 o 
   7   9   4      146.34      162.24     58.52 o 
  -3  10   4       31.28        5.32     23.23 o 
  -2  10   4       89.79      203.28     42.21 o 
  -1  10   4      182.30      248.01     39.40 o 
   0  10   4       16.12       41.99     24.15 o 
   1  10   4      274.33      335.22     41.22 o 
   2  10   4     1765.60     1999.20    255.93 o 
   3  10   4      785.56      812.44     91.87 o 
   4  10   4      869.69      976.70     57.34 o 
   5  10   4     1383.07     1335.67     68.00 o 
   6  10   4      439.24      505.90     48.78 o 
  -1  11   4      127.45        1.97     29.26 o 
   0  11   4       15.92       81.83     42.94 o 
   1  11   4      131.80      238.40     60.28 o 
   2  11   4      552.29      603.62     84.17 o 
   3  11   4      241.43      301.00     44.42 o 
   4  11   4      249.30      267.83     41.34 o 
   5  11   4      533.70      670.08     84.23 o 
   1  12   4      347.45      377.22     81.35 o 
   2  12   4      676.35      787.28    101.91 o 
   3  12   4      306.67      396.80     76.71 o 
   0  -9   5      273.41      453.42     55.65 o 
   1  -9   5       20.48       57.51     30.76 o 
  -3  -8   5      695.19       -0.05     22.35 o 
  -2  -8   5      280.70      244.57     57.26 o 
  -1  -8   5      727.72      712.60     64.56 o 
   0  -8   5      749.19      699.11     60.71 o 
   1  -8   5      234.35      330.61     49.41 o 
   2  -8   5      171.36      228.14     56.27 o 
   3  -8   5      182.60      281.77     59.20 o 
  -4  -7   5      719.16       37.20     28.43 o 
  -3  -7   5      611.11      746.31     87.22 o 
  -2  -7   5      864.69      923.42     91.58 o 
  -1  -7   5     2014.46     2123.10     93.00 o 
   0  -7   5     2229.16     2468.20    142.86 o 
   1  -7   5      937.95      798.95     83.31 o 
   2  -7   5      845.18      905.32     85.83 o 
   3  -7   5      672.97      678.27     75.40 o 
   4  -7   5      127.54      137.22     43.24 o 
   5  -7   5       88.48       93.12     40.02 o 
  -5  -6   5       71.38       47.45     39.14 o 
  -4  -6   5      502.24      495.62     76.51 o 
  -3  -6   5      173.73      217.10     56.70 o 
  -2  -6   5      307.25      422.13     66.28 o 
  -1  -6   5     1716.41     1728.77    117.84 o 
   0  -6   5     2137.62     2261.91    135.15 o 
   1  -6   5      985.78      911.22     86.06 o 
   2  -6   5     1439.70     1257.93     92.99 o 
   3  -6   5      777.13      867.14     78.10 o 
   4  -6   5      338.86      369.87     54.94 o 
   5  -6   5      319.35      341.26     57.23 o 
   6  -6   5      562.31      518.98     67.49 o 
  -5  -5   5      105.36      207.17     57.41 o 
  -4  -5   5      412.79      395.04     65.04 o 
  -3  -5   5      289.98      267.27     56.65 o 
  -2  -5   5      105.81       95.03     40.52 o 
  -1  -5   5     1319.09     1410.72    106.12 o 
   0  -5   5     1246.65     1132.71     89.84 o 
   1  -5   5      577.45      557.53     64.36 o 
   2  -5   5      644.26      575.50     62.32 o 
   3  -5   5      384.77      350.64     50.10 o 
   4  -5   5       63.35      115.97     35.63 o 
   5  -5   5      218.72      238.34     46.97 o 
   6  -5   5      579.93      626.41     69.25 o 
  -6  -4   5      437.49      487.56     51.19 o 
  -5  -4   5      425.26      495.80     46.58 o 
  -4  -4   5     1314.57     1543.04     69.46 o 
  -3  -4   5      997.71     1000.62     59.41 o 
  -2  -4   5      651.53      552.90     67.39 o 
  -1  -4   5     3338.89     4006.63    175.95 o 
   0  -4   5     2379.90     2428.58    127.69 o 
   1  -4   5     1301.95     1103.73     80.79 o 
   2  -4   5      911.15      821.93     66.13 o 
   3  -4   5      441.09      366.19     47.35 o 
   4  -4   5       41.17       55.19     27.62 o 
   5  -4   5      427.16      495.64     56.40 o 
   6  -4   5      125.34      179.83     42.21 o 
   7  -4   5       43.83      155.08     43.17 o 
  -6  -3   5      338.73      467.74     60.19 o 
  -5  -3   5      564.04      673.24     59.80 o 
  -4  -3   5     1679.71     1678.98     70.95 o 
  -3  -3   5      739.35      720.25     43.88 o 
  -2  -3   5     1412.65     1402.09     55.65 o 
  -1  -3   5     5287.03     5633.26    271.57 o 
   0  -3   5     6096.19     6695.10    229.83 o 
   1  -3   5     2053.69     1851.34     98.61 o 
   2  -3   5     4418.62     4192.10    153.57 o 
   3  -3   5     3365.02     3291.92    130.97 o 
   4  -3   5      100.49      125.17     32.05 o 
   5  -3   5      138.15      127.59     35.26 o 
   6  -3   5     1076.89     1253.04     86.41 o 
   7  -3   5      475.74      562.93     66.45 o 
  -6  -2   5      148.92      210.01     35.71 o 
  -5  -2   5       72.75      172.98     38.46 o 
  -4  -2   5      810.31      811.16     50.04 o 
  -3  -2   5      214.84      186.06     26.93 o 
  -2  -2   5      482.56      305.20     28.93 o 
  -1  -2   5     3099.11     3051.77     81.44 o 
   0  -2   5     5445.26     5419.05    112.92 o 
   1  -2   5     2467.97     2525.78    110.50 o 
   2  -2   5     4702.41     4876.29    162.14 o 
   3  -2   5     2130.76     2313.49    100.75 o 
   4  -2   5      898.31      842.23     37.92 o 
   5  -2   5      828.58      832.90     76.29 o 
   6  -2   5     1331.45     1328.63     57.52 o 
   7  -2   5      503.96      572.98     59.50 o 
  -6  -1   5      263.57      357.63     43.68 o 
  -5  -1   5      328.40      389.04     38.79 o 
  -4  -1   5      804.46      958.17     59.86 o 
  -3  -1   5      427.66      332.59     31.58 o 
  -2  -1   5       61.54       24.96     12.91 o 
  -1  -1   5     2364.98     2117.44     65.41 o 
   0  -1   5     2540.09     2286.78     62.57 o 
   1  -1   5     1898.32     1452.93     67.15 o 
   2  -1   5     2303.88     2145.68     55.07 o 
   3  -1   5     1260.00     1153.77     68.91 o 
   4  -1   5      162.26      152.00     19.61 o 
   5  -1   5      483.71      518.25     45.29 o 
   6  -1   5      939.91     1017.16     69.96 o 
   7  -1   5      448.96      533.14     59.93 o 
   8  -1   5      526.53      544.93     68.32 o 
  -6   0   5      541.70      643.56     66.76 o 
  -5   0   5      803.73      883.58     52.21 o 
  -4   0   5     1926.99     2041.44     73.77 o 
  -3   0   5     1160.49     1255.81     53.59 o 
  -2   0   5      679.99      561.80     34.31 o 
  -1   0   5     5855.49     5705.54    164.91 o 
   0   0   5     4116.14     4247.99    187.67 o 
   1   0   5     3258.19     3122.21     74.07 o 
   2   0   5     3422.17     3455.31     78.18 o 
   3   0   5     2730.48     2556.07     66.64 o 
   4   0   5       35.30       50.60     16.63 o 
   5   0   5      246.32      224.86     35.89 o 
   6   0   5      617.86      792.00     63.20 o 
   7   0   5      393.69      399.48     54.66 o 
   8   0   5      300.57      426.79     63.03 o 
  -6   1   5      347.09      484.07     71.17 o 
  -5   1   5      560.65      757.06     84.82 o 
  -4   1   5     2051.78     2121.12     71.83 o 
  -3   1   5      585.90      531.98     33.97 o 
  -2   1   5     1553.11     1543.04     54.75 o 
  -1   1   5     6902.90     7077.84    198.57 o 
   0   1   5     8412.84     8425.27    205.21 o 
   1   1   5     4676.69     4940.25    101.58 o 
   2   1   5    11120.10    13189.36    225.05 o 
   3   1   5     5340.46     5813.92    167.76 o 
   4   1   5      281.46      182.32     29.06 o 
   5   1   5      810.81      612.65     53.32 o 
   6   1   5     1325.26     1400.18     89.99 o 
   7   1   5      451.42      638.58     65.52 o 
   8   1   5      441.27      594.65     71.64 o 
   9   1   5      527.77      614.31     80.64 o 
  -6   2   5      183.47      242.15     60.78 o 
  -5   2   5      268.00      292.63     60.10 o 
  -4   2   5      786.99      831.48     52.92 o 
  -3   2   5      140.80      112.51     22.69 o 
  -2   2   5      152.86       98.85     15.38 o 
  -1   2   5     1543.84     1480.92     54.36 o 
   0   2   5     9509.35     9245.62    184.16 o 
   1   2   5     5987.84     6335.19    245.07 o 
   2   2   5     4589.92     5456.93    160.02 o 
   3   2   5     2463.39     2660.98    101.56 o 
   4   2   5     2309.84     2311.15    100.70 o 
   5   2   5     1363.15     1446.68     84.17 o 
   6   2   5     1658.83     1766.95    104.25 o 
   7   2   5      557.42      643.62     68.77 o 
   8   2   5     1006.36     1195.20    100.57 o 
  -6   3   5      148.41      145.73     52.14 o 
  -5   3   5      397.27      503.18     70.54 o 
  -4   3   5      699.84      786.70     76.31 o 
  -3   3   5       39.71       32.78      8.38 o 
  -2   3   5      324.62      208.17     15.08 o 
  -1   3   5     4774.76     4672.68    121.01 o 
   0   3   5      278.92      197.53     20.86 o 
   1   3   5      497.10      352.58     23.23 o 
   2   3   5     6668.68     7257.12    205.84 o 
   3   3   5     2827.70     2621.29    105.31 o 
   4   3   5      132.67      149.82     32.53 o 
   5   3   5      587.19      737.26     62.32 o 
   6   3   5     1005.81     1093.85     82.66 o 
   7   3   5      448.29      442.92     61.26 o 
   8   3   5      730.21      756.74     84.60 o 
   9   3   5      751.42       34.20     31.05 o 
  -6   4   5      409.00      543.95     82.23 o 
  -5   4   5      654.66      672.95     82.51 o 
  -4   4   5     1938.98     1885.95     71.97 o 
  -3   4   5     1191.08     1232.80     70.21 o 
  -2   4   5      235.41      147.71     20.52 o 
  -1   4   5     3746.43     3557.24     99.74 o 
   0   4   5     3328.36     3558.45     93.28 o 
   1   4   5     2860.03     2680.86    109.50 o 
   2   4   5     5031.82     5214.51    167.15 o 
   3   4   5     3728.01     3696.72    136.38 o 
   4   4   5       38.56       48.44     18.07 o 
   5   4   5      444.59      506.80     53.98 o 
   6   4   5      685.45      749.71     70.03 o 
   7   4   5      215.98      231.82     52.57 o 
   8   4   5      359.53      415.15     64.84 o 
   9   4   5      738.78       19.93     26.16 o 
  -6   5   5      172.50      223.53     62.87 o 
  -5   5   5      366.65      405.65     75.83 o 
  -4   5   5     1384.34     1246.85     61.30 o 
  -3   5   5      500.19      513.81     42.77 o 
  -2   5   5      640.37      528.22     37.24 o 
  -1   5   5     3168.87     3079.66     90.94 o 
   0   5   5     5119.58     5006.88    122.14 o 
   1   5   5     4214.82     4135.39    196.03 o 
   2   5   5     8422.46     9092.16    258.71 o 
   3   5   5     4687.66     4860.87    172.90 o 
   4   5   5      750.52      619.07     65.19 o 
   5   5   5     1013.17     1150.57     86.34 o 
   6   5   5     1029.48     1207.88     91.96 o 
   7   5   5      365.09      397.74     62.09 o 
   8   5   5      556.44      597.60     76.84 o 
   9   5   5      672.04       -2.24     29.16 o 
  -5   6   5      156.17      302.08     71.37 o 
  -4   6   5      390.67      440.34     49.95 o 
  -3   6   5       39.76       33.62     25.10 o 
  -2   6   5       70.80       81.61     20.83 o 
  -1   6   5      980.53      983.16     50.92 o 
   0   6   5     2552.46     2219.26     76.51 o 
   1   6   5     1802.83     1692.44     65.26 o 
   2   6   5     5140.00     5446.34    133.86 o 
   3   6   5     3249.35     3370.65    144.05 o 
   4   6   5     1160.11     1119.53     85.05 o 
   5   6   5     1126.21     1138.55     91.86 o 
   6   6   5     1397.13     1482.46    111.01 o 
   7   6   5      384.38      396.12     73.64 o 
   8   6   5      790.83      882.97    107.05 o 
  -5   7   5      300.14      343.91     72.12 o 
  -4   7   5      450.75      462.91     46.63 o 
  -3   7   5       77.02      104.08     24.08 o 
  -2   7   5       20.30       31.24     24.96 o 
  -1   7   5      612.76      622.00     44.40 o 
   0   7   5      854.93      790.39     47.79 o 
   1   7   5      876.64      826.02     55.01 o 
   2   7   5     1670.83     1587.38     66.86 o 
   3   7   5     1382.00     1328.75     62.15 o 
   4   7   5      268.03      268.08     52.42 o 
   5   7   5      519.38      480.17     68.82 o 
   6   7   5      808.67      909.33     92.28 o 
   7   7   5      178.53      256.21     67.36 o 
   8   7   5      323.21      292.40     75.17 o 
  -4   8   5      403.93      304.26     43.39 o 
  -3   8   5      120.29      138.18     31.78 o 
  -2   8   5     1173.73     1237.91     67.08 o 
  -1   8   5     2291.91     2312.68     94.35 o 
   0   8   5      152.92      171.41     29.91 o 
   1   8   5      869.79      781.01     52.71 o 
   2   8   5     3519.23     3400.42    116.72 o 
   3   8   5     1738.90     1645.53     73.02 o 
   4   8   5      245.20      221.96     50.73 o 
   5   8   5      429.92      427.88     69.68 o 
   6   8   5       80.28       79.96     42.94 o 
   7   8   5       87.86      163.88     57.46 o 
   8   8   5      544.63      516.23     91.83 o 
  -3   9   5      461.71      485.97     98.99 o 
  -2   9   5       14.95       32.17     21.95 o 
  -1   9   5      873.39      938.37     90.18 o 
   0   9   5     2190.74     2274.43     91.36 o 
   1   9   5     1418.01     1401.77     73.17 o 
   2   9   5     3563.24     3554.94    117.44 o 
   3   9   5     2503.78     2300.74     90.69 o 
   4   9   5      342.47      447.47     45.50 o 
   5   9   5      749.15      873.24     90.52 o 
   6   9   5      829.91      844.11     94.48 o 
   7   9   5      115.27       78.22     52.09 o 
  -3  10   5        7.15        2.44     17.84 o 
  -2  10   5       51.48       91.86     29.15 o 
  -1  10   5      241.40      290.55     40.04 o 
   0  10   5      318.71      620.93     55.68 o 
   1  10   5      522.02      579.80     53.96 o 
   2  10   5     1891.80     1875.40     86.88 o 
   3  10   5     1285.34     1316.99     72.23 o 
   4  10   5      487.53      484.93     50.06 o 
   5  10   5      691.34      671.29     52.82 o 
   6  10   5      706.01      767.02     93.54 o 
  -1  11   5      133.69       -6.27     20.49 o 
   0  11   5      102.17      212.87     42.49 o 
   1  11   5      101.35      172.74     38.08 o 
   2  11   5      513.25      549.93     58.29 o 
   3  11   5      482.01      545.87     56.89 o 
   4  11   5      124.27      194.82     38.38 o 
   5  11   5      295.44      314.35     69.07 o 
   1  12   5      299.86      397.26     81.27 o 
   2  12   5      631.52      620.81     90.54 o 
   3  12   5      513.91      506.88     82.98 o 
  -1  -8   6      509.02        2.97     23.76 o 
   0  -8   6      376.32      328.39     94.63 o 
   1  -8   6       63.73      113.91     49.85 o 
   2  -8   6       14.92       31.42     41.38 o 
  -1  -7   6     1345.40     1518.45    118.59 o 
   0  -7   6     1659.23     1618.11    119.73 o 
   1  -7   6      448.18      521.50     76.41 o 
   2  -7   6      226.02      332.17     68.22 o 
   3  -7   6      427.65      464.67     69.07 o 
   4  -7   6      210.45      199.08     53.32 o 
  -4  -6   6      278.59      346.33     76.21 o 
  -3  -6   6      873.78      836.88     95.43 o 
  -2  -6   6      744.24      833.85     89.46 o 
  -1  -6   6      981.25     1136.01     99.16 o 
   0  -6   6     1888.67     2050.60    131.95 o 
   1  -6   6      660.12      743.71     81.02 o 
   2  -6   6      568.34      562.70     71.90 o 
   3  -6   6      797.37      656.49     73.18 o 
   4  -6   6      617.33      675.60     75.37 o 
   5  -6   6      442.12      453.96     64.79 o 
  -5  -5   6       23.42       72.48     44.86 o 
  -4  -5   6      215.05      274.08     64.26 o 
  -3  -5   6      741.12      882.31     89.59 o 
  -2  -5   6      264.67      272.59     60.91 o 
  -1  -5   6      565.70      559.10     75.65 o 
   0  -5   6     1195.71     1356.33    105.19 o 
   1  -5   6      294.88      198.53     47.18 o 
   2  -5   6      142.86      226.53     51.23 o 
   3  -5   6      438.28      435.97     57.94 o 
   4  -5   6      382.88      547.86     62.95 o 
   5  -5   6      369.20      408.50     60.98 o 
   6  -5   6      674.85      699.74     76.46 o 
  -5  -4   6      273.75      339.40     70.66 o 
  -4  -4   6      747.15      765.01     86.34 o 
  -3  -4   6     1055.97      983.02     93.97 o 
  -2  -4   6      666.88      801.60     85.28 o 
  -1  -4   6     2381.86     2424.37    141.35 o 
   0  -4   6     1935.91     1883.95    117.13 o 
   1  -4   6      377.57      417.62     56.17 o 
   2  -4   6       55.76       78.05     31.45 o 
   3  -4   6      582.56      622.73     62.57 o 
   4  -4   6      117.52      125.17     36.84 o 
   5  -4   6       78.84      132.60     41.68 o 
   6  -4   6      613.14      727.91     75.32 o 
   7  -4   6      589.35      666.32     78.45 o 
  -5  -3   6       21.99       60.08     24.77 o 
  -4  -3   6      958.17     1102.53    101.97 o 
  -3  -3   6     2816.75     2652.88     88.53 o 
  -2  -3   6     1901.27     1947.04     80.87 o 
  -1  -3   6     3321.92     4038.13    182.17 o 
   0  -3   6     4862.96     5483.34    211.10 o 
   1  -3   6     1666.26     1554.08     96.69 o 
   2  -3   6      838.47      682.78     62.67 o 
   3  -3   6     1339.11     1239.71     81.35 o 
   4  -3   6      533.85      533.14     57.83 o 
   5  -3   6      592.20      653.62     65.04 o 
   6  -3   6      729.67      639.13     69.50 o 
   7  -3   6      392.38      469.86     66.45 o 
  -6  -2   6      176.69      251.76     61.34 o 
  -5  -2   6       28.81       59.42     35.19 o 
  -4  -2   6      491.64      529.05     43.68 o 
  -3  -2   6     1071.88     1146.84     56.66 o 
  -2  -2   6     1137.01     1018.79     50.57 o 
  -1  -2   6     2157.31     2078.16     67.86 o 
   0  -2   6     5843.79     5899.78    214.23 o 
   1  -2   6     1875.69     1469.21     90.34 o 
   2  -2   6     1565.88     1481.88     83.67 o 
   3  -2   6     1644.41     1652.92     88.83 o 
   4  -2   6     1303.04     1414.09     84.65 o 
   5  -2   6      959.81     1180.91     81.95 o 
   6  -2   6     1771.00     1903.91    109.97 o 
   7  -2   6      837.13      751.58     79.05 o 
   8  -2   6      285.85      375.51     65.32 o 
  -6  -1   6      209.04      287.86     41.83 o 
  -5  -1   6       25.37       65.48     25.99 o 
  -4  -1   6      324.84      331.92     36.53 o 
  -3  -1   6      914.94      820.06     98.89 o 
  -2  -1   6      338.63      292.73     35.22 o 
  -1  -1   6     1747.36     1524.49     58.13 o 
   0  -1   6     3292.73     3122.50     97.89 o 
   1  -1   6      738.15      615.01     29.80 o 
   2  -1   6      474.61      328.41     31.15 o 
   3  -1   6     1003.08      857.78     35.84 o 
   4  -1   6      559.87      591.59     52.06 o 
   5  -1   6      457.89      536.40     34.39 o 
   6  -1   6     1903.03     2024.97     98.76 o 
   7  -1   6     1087.92     1165.16     82.08 o 
  -6   0   6      490.72      422.81     66.15 o 
  -5   0   6      241.30      343.27     40.13 o 
  -4   0   6      900.78     1004.12     56.20 o 
  -3   0   6     1801.40     1848.74     70.43 o 
  -2   0   6      788.20      762.50     43.09 o 
  -1   0   6     4601.57     4501.09    111.12 o 
   0   0   6     4364.19     4236.61    100.32 o 
   1   0   6     1234.96      905.86     37.37 o 
   2   0   6      292.43      219.44     20.12 o 
   3   0   6     1400.67     1331.60     46.61 o 
   4   0   6       68.52       54.28     13.46 o 
   5   0   6      249.72      188.10     33.04 o 
   6   0   6     1522.39     1762.59     95.43 o 
   7   0   6      931.27      989.16     77.16 o 
   8   0   6      126.10      226.60     50.96 o 
  -5   1   6      202.58      269.22     57.73 o 
  -4   1   6      981.62     1024.02    124.67 o 
  -3   1   6     1559.46     1628.59     62.52 o 
  -2   1   6     2271.39     2246.78     73.00 o 
  -1   1   6     6153.61     6320.10    382.78 o 
   0   1   6     8936.76     9852.10    187.55 o 
   1   1   6     4124.07     4171.96     94.84 o 
   2   1   6     1290.06     1176.85     43.25 o 
   3   1   6     1617.40     1648.72     53.81 o 
   4   1   6     1619.87     1457.16     73.64 o 
   5   1   6     1461.86     1446.93     79.46 o 
   6   1   6      890.03     1055.42     76.63 o 
   7   1   6      818.73      731.52     67.23 o 
   8   1   6      410.00      491.76     65.27 o 
  -6   2   6      121.34      -10.63     30.62 o 
  -5   2   6      225.63      131.75     43.87 o 
  -4   2   6      640.22      613.58     69.10 o 
  -3   2   6     1443.97     1491.53     62.30 o 
  -2   2   6      674.53      630.32     36.69 o 
  -1   2   6     2960.39     2874.17    175.38 o 
   0   2   6     7134.64     7566.50    152.09 o 
   1   2   6      847.15      837.96     37.25 o 
   2   2   6     5639.01     5577.67    116.40 o 
   3   2   6     5566.83     6171.77    183.51 o 
   4   2   6      451.39      437.38     41.91 o 
   5   2   6      569.65      529.54     50.50 o 
   6   2   6     3639.60     3931.41    162.39 o 
   7   2   6     1615.69     1729.20    109.67 o 
   8   2   6      543.41      418.50     65.29 o 
   9   2   6      411.17      383.90     68.97 o 
  -6   3   6      287.78      -15.78     23.92 o 
  -5   3   6      210.49      279.57     59.83 o 
  -4   3   6      172.68      185.93     50.27 o 
  -3   3   6      441.10      530.77     61.64 o 
  -2   3   6      135.33      120.63     16.64 o 
  -1   3   6     1195.91     1122.07     46.63 o 
   0   3   6     5079.03     4791.53    121.83 o 
   1   3   6     1673.04     1585.23     51.41 o 
   2   3   6      466.25      252.68     33.84 o 
   3   3   6     1346.25     1222.60     69.23 o 
   4   3   6      494.96      513.86     47.15 o 
   5   3   6      323.50      275.41     40.85 o 
   6   3   6     2577.63     2829.37    137.72 o 
   7   3   6     1500.32     1533.49    105.36 o 
   8   3   6      535.91      490.73     74.34 o 
   9   3   6      489.60       80.14     33.79 o 
  -6   4   6      300.13      308.75     72.25 o 
  -5   4   6      162.03      142.21     53.27 o 
  -4   4   6      761.01      778.94     81.02 o 
  -3   4   6     1257.78     1244.99     57.13 o 
  -2   4   6      485.98      510.61     37.21 o 
  -1   4   6     3287.17     3339.10     94.72 o 
   0   4   6     4541.69     4622.50    160.60 o 
   1   4   6     2460.25     2337.64     64.30 o 
   2   4   6      545.13      471.22     44.08 o 
   3   4   6     1259.64     1197.22     71.87 o 
   4   4   6       93.92       75.70     23.94 o 
   5   4   6      293.92      208.94     42.94 o 
   6   4   6     1361.13     1487.83     99.16 o 
   7   4   6      983.26     1067.94     90.52 o 
   8   4   6      324.66      389.95     64.44 o 
   9   4   6      406.21      -12.20     25.15 o 
  -5   5   6       90.87      131.77     53.05 o 
  -4   5   6      666.19      679.63     81.70 o 
  -3   5   6      904.69      869.19     67.73 o 
  -2   5   6     1073.63     1075.64     53.39 o 
  -1   5   6     4128.27     4279.49    115.97 o 
   0   5   6     6620.34     6853.85    157.28 o 
   1   5   6     3415.91     3387.39     81.63 o 
   2   5   6     2244.91     2470.21    111.74 o 
   3   5   6     2739.63     2907.64    125.65 o 
   4   5   6      771.89      678.27     58.67 o 
   5   5   6      645.79      730.05     67.18 o 
   6   5   6     1473.77     1594.02    105.41 o 
   7   5   6     1059.35     1048.18     93.57 o 
   8   5   6      352.04      356.61     72.70 o 
  -5   6   6        7.52       60.23     45.92 o 
  -4   6   6      182.82      253.52     35.16 o 
  -3   6   6      174.74      212.99     31.20 o 
  -2   6   6      268.67      280.13     31.90 o 
  -1   6   6     1762.91     1601.73     67.15 o 
   0   6   6     4227.22     4263.29    117.03 o 
   1   6   6     1654.25     1620.56     66.37 o 
   2   6   6     2336.93     2325.11    119.02 o 
   3   6   6     2239.98     2150.62    115.04 o 
   4   6   6     1428.73     1503.15     99.57 o 
   5   6   6      881.47      889.90     84.65 o 
   6   6   6     1721.10     1872.54    122.73 o 
   7   6   6     1160.56     1231.67    100.47 o 
  -4   7   6      165.47      234.12     36.55 o 
  -3   7   6      120.53      185.13     32.46 o 
  -2   7   6       74.96      133.88     27.39 o 
  -1   7   6     1220.49     1296.11     63.97 o 
   0   7   6      672.88      634.08     43.76 o 
   1   7   6      110.51       88.26     22.94 o 
   2   7   6     2863.82     2808.00     95.98 o 
   3   7   6     1997.22     2059.68    117.23 o 
   4   7   6       63.00       38.58     33.87 o 
   5   7   6      129.50      155.18     49.27 o 
   6   7   6     1834.50     2271.51    141.73 o 
   7   7   6      877.87      922.86    102.06 o 
   8   7   6      715.60      695.03     98.86 o 
  -4   8   6      551.43      580.02     52.73 o 
  -3   8   6      947.03      966.22     63.90 o 
  -2   8   6       19.22       18.80     18.93 o 
  -1   8   6      452.04      562.39     46.24 o 
   0   8   6     4683.33     4447.17    236.73 o 
   1   8   6     1897.06     1768.52     82.35 o 
   2   8   6       65.16       69.37     25.26 o 
   3   8   6      805.36      859.30     55.19 o 
   4   8   6      162.86      200.54     52.82 o 
   5   8   6       80.89      152.81     54.71 o 
   6   8   6      900.63      958.50     96.74 o 
   7   8   6      556.07      582.18     91.05 o 
   8   8   6      126.48      204.43     67.21 o 
  -3   9   6      132.30      127.36     32.40 o 
  -2   9   6      654.52      732.06     58.82 o 
  -1   9   6     1810.24     1682.04     81.80 o 
   0   9   6     1774.99     1713.80     81.09 o 
   1   9   6     1432.16     1536.28     76.65 o 
   2   9   6     1817.01     1726.34     81.40 o 
   3   9   6     1557.99     1511.93    123.82 o 
   4   9   6      366.20      408.12     66.78 o 
   5   9   6      358.56      471.55     77.16 o 
   6   9   6      778.01      809.56     94.38 o 
   7   9   6      489.63      544.38     90.29 o 
  -2  10   6       53.24      107.71     36.35 o 
  -1  10   6      461.67      541.98     53.82 o 
   0  10   6      967.49     1130.29     69.18 o 
   1  10   6      583.78      584.12     54.56 o 
   2  10   6     1181.85     1204.02    106.62 o 
   3  10   6     1339.33     1251.70     73.52 o 
   4  10   6      487.21      542.12     65.51 o 
   5  10   6      332.58      510.86     81.30 o 
   6  10   6      885.64      865.20    100.35 o 
  -1  11   6      150.65       70.63     99.88 o 
   0  11   6      336.22      370.72     71.97 o 
   1  11   6      132.09      206.34     42.53 o 
   2  11   6      367.02      488.92     55.39 o 
   3  11   6      425.58      503.78     54.46 o 
   4  11   6       83.55      138.87     37.68 o 
   5  11   6       91.82      204.40     62.22 o 
   2  12   6      482.62      589.33     65.63 o 
   3  12   6      416.65      531.59     64.44 o 
  -1  -7   7      432.80       -0.05     21.70 o 
   0  -7   7      566.43       45.03     32.81 o 
   1  -7   7      489.62      432.26     73.89 o 
   2  -7   7      162.91      241.44     62.55 o 
   3  -7   7      341.42      305.05     66.91 o 
  -3  -6   7      888.29     1015.25    110.15 o 
  -2  -6   7      898.49     1173.40    110.40 o 
  -1  -6   7      448.12      482.01     76.89 o 
   0  -6   7     1063.39     1273.37    109.57 o 
   1  -6   7      843.48     1059.60     99.06 o 
   2  -6   7      425.98      479.26     70.74 o 
   3  -6   7      634.55      586.31     75.73 o 
   4  -6   7     1035.52      788.27     87.22 o 
  -4  -5   7      124.60      171.94     58.57 o 
  -3  -5   7      655.01      679.25     89.46 o 
  -2  -5   7      413.23      469.00     77.34 o 
  -1  -5   7      370.65      513.08     75.63 o 
   0  -5   7      614.02      709.84     81.62 o 
   1  -5   7       75.24      171.03     50.43 o 
   2  -5   7      114.59      177.16     50.65 o 
   3  -5   7      821.65      793.13     80.64 o 
   4  -5   7     1112.87     1030.47     91.25 o 
   5  -5   7      402.69      404.59     63.18 o 
  -4  -4   7      273.33      308.53     68.77 o 
  -3  -4   7     2301.48     2020.77    137.19 o 
  -2  -4   7     1002.25      993.95     97.12 o 
  -1  -4   7      132.42      241.75     57.48 o 
   0  -4   7      483.73      610.55     80.06 o 
   1  -4   7      505.36      564.56     70.26 o 
   2  -4   7       29.73       41.78     29.06 o 
   3  -4   7      402.19      420.54     58.11 o 
   4  -4   7      600.66      619.68     69.12 o 
   5  -4   7      317.04      380.37     60.78 o 
   6  -4   7      313.09      416.84     65.75 o 
  -5  -3   7      432.24      552.24     82.30 o 
  -4  -3   7      788.45      738.32     87.72 o 
  -3  -3   7     2074.78     2056.63    133.06 o 
  -2  -3   7     2027.46     2306.89    138.02 o 
  -1  -3   7     1622.01     1755.94    119.78 o 
   0  -3   7     2081.74     2465.12    141.70 o 
   1  -3   7     1452.91     1463.69    102.41 o 
   2  -3   7      239.25      261.43     50.80 o 
   3  -3   7      935.01      866.46     73.94 o 
   4  -3   7     1166.41     1087.40     82.76 o 
   5  -3   7      681.02      649.36     70.54 o 
   6  -3   7      435.36      494.08     68.80 o 
   7  -3   7      316.65      272.89     61.11 o 
  -5  -2   7       36.78       88.07     29.71 o 
  -4  -2   7      396.18      450.83     66.94 o 
  -3  -2   7     1765.81     1503.19     68.72 o 
  -2  -2   7     1860.97     1730.39    164.75 o 
  -1  -2   7     1193.65     1246.15    127.06 o 
   0  -2   7     3054.85     3226.30    157.15 o 
   1  -2   7     1438.22     1533.42     99.09 o 
   2  -2   7      783.03      690.06     66.53 o 
   3  -2   7     1686.74     1528.30     91.73 o 
   4  -2   7     2589.64     2493.30    123.00 o 
   5  -2   7     1311.52     1430.32     95.43 o 
   6  -2   7     1158.61     1272.77     96.64 o 
   7  -2   7      716.83      776.47     81.42 o 
  -5  -1   7       34.12       38.67     24.45 o 
  -4  -1   7      135.88      225.02     34.44 o 
  -3  -1   7     1282.90     1188.04     71.10 o 
  -2  -1   7      922.19      815.33    137.52 o 
  -1  -1   7      643.39      582.71     54.60 o 
   0  -1   7     1776.53     1656.16     59.64 o 
   1  -1   7      299.04      245.69     23.15 o 
   2  -1   7      147.30      129.67     18.03 o 
   3  -1   7     1255.83     1335.65     47.83 o 
   4  -1   7     2301.77     2277.63    112.57 o 
   5  -1   7      964.01      963.84     75.78 o 
   6  -1   7     1563.67     1542.56    100.95 o 
   7  -1   7      931.76     1122.95     93.75 o 
   8  -1   7      122.86       68.14     39.19 o 
  -5   0   7      208.95      221.18     51.03 o 
  -4   0   7      422.37      446.10     41.93 o 
  -3   0   7     2376.76     2193.46     82.00 o 
  -2   0   7     1518.55     1335.57     60.47 o 
  -1   0   7     1703.08     1618.77     69.24 o 
   0   0   7     1342.60     1319.27     53.92 o 
   1   0   7      417.09      329.16     26.45 o 
   2   0   7       39.54       58.56     12.79 o 
   3   0   7      986.20      871.73     39.10 o 
   4   0   7     1266.74     1287.48     50.50 o 
   5   0   7      929.53      974.31     57.47 o 
   6   0   7      650.96      741.07     61.24 o 
   7   0   7      466.93      572.22     61.21 o 
   8   0   7      252.42      318.78     56.52 o 
  -5   1   7       32.45       78.73     35.63 o 
  -4   1   7      698.27      793.96     55.40 o 
  -3   1   7     5738.80     5952.09    149.63 o 
  -2   1   7     2414.15     2555.29     84.13 o 
  -1   1   7      881.22      847.48     75.74 o 
   0   1   7     5055.02     5476.66    126.89 o 
   1   1   7     3874.99     3751.48     92.99 o 
   2   1   7      271.78      180.69     22.02 o 
   3   1   7     2411.17     2363.32    108.17 o 
   4   1   7     1300.63     1419.08     54.37 o 
   5   1   7      500.12      584.82     49.54 o 
   6   1   7     1972.61     2025.08    104.56 o 
   7   1   7     1567.76     1776.62    106.42 o 
   8   1   7       13.84       14.47     31.32 o 
  -5   2   7      329.74      539.51     73.36 o 
  -4   2   7      221.60      285.04     58.54 o 
  -3   2   7      419.75      433.19     53.80 o 
  -2   2   7     2501.34     2640.44     83.17 o 
  -1   2   7     2885.60     2716.86    176.38 o 
   0   2   7     4593.62     4624.64    124.49 o 
   1   2   7     2069.22     2121.41     65.08 o 
   2   2   7      729.53      687.30     35.44 o 
   3   2   7     1568.12     1563.86     54.80 o 
   4   2   7     4323.14     4274.66    149.54 o 
   5   2   7     2199.51     2410.49    111.79 o 
   6   2   7     1984.81     1952.09    106.02 o 
   7   2   7     1644.40     1616.12    103.20 o 
   8   2   7      253.45      397.33     64.08 o 
  -5   3   7       49.89       44.38     35.38 o 
  -4   3   7      151.03      246.38     57.03 o 
  -3   3   7     1398.05     1442.92    100.50 o 
  -2   3   7      673.07      741.02     68.24 o 
  -1   3   7      683.97      707.87    123.39 o 
   0   3   7     2573.60     2385.27     75.24 o 
   1   3   7      546.52      449.39     30.81 o 
   2   3   7      155.46      103.07     18.93 o 
   3   3   7      874.27      867.24     58.64 o 
   4   3   7     2361.62     2679.73    116.78 o 
   5   3   7     1429.61     1468.17     88.88 o 
   6   3   7     2287.92     2449.85    125.17 o 
   7   3   7     1477.96     1600.85    107.13 o 
   8   3   7      360.73      370.07     61.41 o 
  -5   4   7       81.41       -8.22     28.07 o 
  -4   4   7      277.71      329.27     64.89 o 
  -3   4   7     2101.28     2063.96    125.27 o 
  -2   4   7     1108.75     1228.39     91.68 o 
  -1   4   7     1555.15     1573.54     95.36 o 
   0   4   7     2232.67     2164.16    136.50 o 
   1   4   7      735.93      656.39     36.25 o 
   2   4   7       37.11       61.02     13.64 o 
   3   4   7      931.55     1010.01     68.85 o 
   4   4   7      971.49      981.45     69.98 o 
   5   4   7      683.87      789.50     67.13 o 
   6   4   7     1238.90     1271.06     91.20 o 
   7   4   7     1160.18     1332.42     99.72 o 
   8   4   7      240.16      285.90     60.86 o 
  -5   5   7      102.97      143.69     53.75 o 
  -4   5   7      354.85      381.00     71.82 o 
  -3   5   7     1971.79     2185.97     84.91 o 
  -2   5   7     1884.91     2035.21     79.11 o 
  -1   5   7     2580.11     2670.33    132.00 o 
   0   5   7     4089.36     4260.20    165.47 o 
   1   5   7     1968.40     2241.36     66.87 o 
   2   5   7      493.63      367.67     46.65 o 
   3   5   7     2159.09     2078.85    104.25 o 
   4   5   7     1386.19     1508.49     93.34 o 
   5   5   7      908.37      971.73     77.79 o 
   6   5   7     1265.62     1216.65     92.81 o 
   7   5   7     1265.43     1200.34     97.30 o 
   8   5   7      317.04      304.85     65.22 o 
  -4   6   7      132.13      210.98     61.49 o 
  -3   6   7      951.87     1060.97     84.75 o 
  -2   6   7      745.40      864.60     52.64 o 
  -1   6   7      911.77      972.56     54.83 o 
   0   6   7     3791.34     3779.70    111.91 o 
   1   6   7     1445.25     1401.92     96.72 o 
   2   6   7     1206.92     1288.82     92.61 o 
   3   6   7     2815.74     2875.89    135.93 o 
   4   6   7      848.53      826.87     72.80 o 
   5   6   7      485.09      477.57     58.44 o 
   6   6   7     4250.48     4620.69    199.03 o 
   7   6   7     2488.37     2217.03    138.53 o 
   8   6   7      102.46       69.68     34.55 o 
  -4   7   7       14.43       21.19     42.49 o 
  -3   7   7      274.49      329.69     41.33 o 
  -2   7   7      258.60      352.03     38.84 o 
  -1   7   7      206.63      266.84     34.21 o 
   0   7   7     2401.76     2433.55     89.77 o 
   1   7   7     1404.66     1453.48     74.25 o 
   2   7   7      212.96      303.61     57.53 o 
   3   7   7       64.64      113.05     40.52 o 
   4   7   7     3066.85     3347.19    161.03 o 
   5   7   7     1117.43     1153.42    100.32 o 
   6   7   7      916.07      966.08     95.99 o 
   7   7   7     1419.66     1320.27    118.59 o 
   8   7   7      454.72      -22.60     22.60 o 
  -3   8   7      636.06      644.69     54.58 o 
  -2   8   7      550.50      574.22     49.31 o 
  -1   8   7     1291.53     1356.74     73.32 o 
   0   8   7      851.94      852.73     55.88 o 
   1   8   7      185.94      221.39     32.91 o 
   2   8   7      263.23      266.06     37.69 o 
   3   8   7      653.92      773.10     80.57 o 
   4   8   7      168.09      247.95     58.82 o 
   5   8   7      246.58      324.13     66.05 o 
   6   8   7      917.34      848.52     94.40 o 
   7   8   7      840.73      820.50     99.39 o 
  -3   9   7      651.12      671.13     61.64 o 
  -2   9   7      682.17      547.63     52.51 o 
  -1   9   7     1161.46      992.34     64.54 o 
   0   9   7     1982.47     1810.58     83.92 o 
   1   9   7     1037.95     1084.39     65.44 o 
   2   9   7      510.74      490.64     49.12 o 
   3   9   7     1153.68     1128.09     67.81 o 
   4   9   7      490.38      521.97     75.20 o 
   5   9   7      283.40      408.95     73.59 o 
   6   9   7      896.24      985.46    106.55 o 
   7   9   7      968.43      929.67    107.53 o 
  -2  10   7       95.59       70.02     60.68 o 
  -1  10   7      313.19      519.73     86.01 o 
   0  10   7     1698.14     1497.05    121.01 o 
   1  10   7      771.94      753.10     87.07 o 
   2  10   7      338.02      521.95     53.97 o 
   3  10   7      895.34     1039.65     69.61 o 
   4  10   7      713.96      747.47     90.82 o 
   5  10   7      441.43      492.29     83.54 o 
   6  10   7     1147.38      963.13    106.19 o 
   0  11   7      502.39      553.53     87.60 o 
   1  11   7      185.95      270.23     45.74 o 
   2  11   7       52.98      103.70     35.03 o 
   3  11   7      274.48      364.55     51.63 o 
   4  11   7      162.40      323.87     75.25 o 
   5  11   7      112.99      246.61     70.96 o 
  -1  -6   8      232.54       28.63     26.21 o 
   0  -6   8      499.05      -14.47     30.37 o 
  -2  -5   8      460.26      561.92     84.80 o 
  -1  -5   8       19.06       36.52     41.63 o 
   0  -5   8      127.37      295.32     68.37 o 
   1  -5   8     1014.42      936.77     95.43 o 
   2  -5   8      673.06      733.66     82.43 o 
   3  -5   8      336.24      287.74     61.87 o 
   4  -5   8     1048.91      962.45     93.80 o 
   5  -5   8      542.27      249.46     53.07 o 
  -3  -4   8      566.31      542.87     85.35 o 
  -2  -4   8      487.89      777.43     95.38 o 
  -1  -4   8      189.22      217.48     60.61 o 
   0  -4   8      118.18      131.47     54.48 o 
   1  -4   8      277.64      273.80     60.66 o 
   2  -4   8      189.79      216.45     53.90 o 
   3  -4   8      371.79      416.51     63.88 o 
   4  -4   8      815.23      804.19     81.52 o 
   5  -4   8      388.05      443.17     66.48 o 
   6  -4   8       75.88       53.75     35.91 o 
  -4  -3   8      447.42      440.53     80.64 o 
  -3  -3   8     1694.90     1507.89    122.30 o 
  -2  -3   8     1566.99     1651.23    124.24 o 
  -1  -3   8      524.53      710.73     89.26 o 
   0  -3   8      594.96      645.03     82.58 o 
   1  -3   8     1194.60     1196.69    101.56 o 
   2  -3   8      475.59      408.55     64.84 o 
   3  -3   8      993.14      954.46     83.99 o 
   4  -3   8     1179.99     1159.92     91.35 o 
   5  -3   8      548.69      564.82     71.52 o 
   6  -3   8       68.43       62.37     40.80 o 
  -4  -2   8      303.16      327.96     41.90 o 
  -3  -2   8     1255.57     1221.61    105.74 o 
  -2  -2   8     2025.64     1993.98    132.00 o 
  -1  -2   8      464.81      573.23     86.26 o 
   0  -2   8     1056.89     1251.93    103.12 o 
   1  -2   8     1739.22     2069.96    123.86 o 
   2  -2   8     1214.76     1311.58     95.11 o 
   3  -2   8     2196.40     1883.63    110.43 o 
   4  -2   8     2943.63     2763.47    138.30 o 
   5  -2   8      983.66      985.86     85.50 o 
   6  -2   8      286.47      366.79     62.42 o 
   7  -2   8      281.71      233.08     52.69 o 
  -4  -1   8      168.51      183.84     42.11 o 
  -3  -1   8      805.56      693.90     58.97 o 
  -2  -1   8     1042.32     1053.12     57.85 o 
  -1  -1   8       65.19       98.30     22.58 o 
   0  -1   8      354.96      373.16     32.86 o 
   1  -1   8      753.28      711.71     50.17 o 
   2  -1   8     1009.32     1008.39     77.94 o 
   3  -1   8     1675.83     1676.91    100.40 o 
   4  -1   8     2850.90     3033.17    140.82 o 
   5  -1   8      922.41      947.73     81.04 o 
   6  -1   8      616.32      671.29     73.84 o 
   7  -1   8      431.56      551.26     73.84 o 
  -5   0   8      614.73      610.35     78.07 o 
  -4   0   8      241.74      354.32     84.32 o 
  -3   0   8     1757.32     1817.85    101.96 o 
  -2   0   8     1305.14     1238.97     89.90 o 
  -1   0   8       38.60       47.74     21.04 o 
   0   0   8      238.81      250.39     28.49 o 
   1   0   8     2668.73     2581.08     77.89 o 
   2   0   8      128.18      101.23     18.21 o 
   3   0   8       95.37       70.54     16.70 o 
   4   0   8     2439.04     2372.59    117.94 o 
   5   0   8     1279.31     1380.73     92.99 o 
   6   0   8      344.23      420.30     86.74 o 
   7   0   8      439.33      565.32     71.27 o 
   8   0   8       35.38      -16.81     22.28 o 
  -5   1   8      838.83      876.82     87.39 o 
  -4   1   8      683.91      759.24     78.98 o 
  -3   1   8     1058.89     1052.74     58.31 o 
  -2   1   8     2345.86     2319.21     85.02 o 
  -1   1   8     3489.48     3480.45    104.87 o 
   0   1   8      868.06      892.70     87.22 o 
   1   1   8      494.22      397.30     31.97 o 
   2   1   8      723.03      771.55     40.41 o 
   3   1   8     2478.90     2725.11     79.04 o 
   4   1   8     2594.43     2645.81     80.31 o 
   5   1   8     1586.37     1587.27    107.03 o 
   6   1   8      201.87      280.05     44.18 o 
   7   1   8      209.11      327.65     50.27 o 
   8   1   8      100.64      182.30     45.92 o 
  -5   2   8       67.07      -11.39     23.81 o 
  -4   2   8      268.55      367.60     61.77 o 
  -3   2   8     2608.11     2586.34    134.39 o 
  -2   2   8     2248.71     2270.20     99.48 o 
  -1   2   8      245.72      293.09     33.25 o 
   0   2   8     1888.08     1968.33     73.29 o 
   1   2   8     2590.54     2587.23     78.63 o 
   2   2   8     1208.27     1121.32     48.36 o 
   3   2   8     2724.35     2784.59     80.99 o 
   4   2   8     4613.14     4877.89    119.43 o 
   5   2   8     2213.66     2173.63    104.71 o 
   6   2   8      908.91      965.43     73.36 o 
   7   2   8      632.48      620.31     64.11 o 
   8   2   8      129.77      241.67     52.37 o 
  -5   3   8      125.87      -20.69     22.53 o 
  -4   3   8       62.16       89.51     42.06 o 
  -3   3   8      952.85      966.36     87.60 o 
  -2   3   8     1358.79     1666.45    103.67 o 
  -1   3   8       43.28       71.51     21.35 o 
   0   3   8      574.11      592.40     44.22 o 
   1   3   8      956.79      862.75     44.61 o 
   2   3   8      532.34      514.75     34.14 o 
   3   3   8     1417.21     1508.14     83.55 o 
   4   3   8     4292.29     4551.69    163.95 o 
   5   3   8     1661.51     1551.03     92.01 o 
   6   3   8     1177.39     1179.88     84.57 o 
   7   3   8      898.62     1023.29     84.47 o 
   8   3   8      263.40      247.95     54.61 o 
  -4   4   8      218.64      242.38     59.83 o 
  -3   4   8     1151.20     1237.21    101.38 o 
  -2   4   8     1348.44     1493.32    103.98 o 
  -1   4   8      338.91      328.21     53.50 o 
   0   4   8      330.21      334.15     36.94 o 
   1   4   8      675.85      667.63     41.53 o 
   2   4   8       92.75       69.06     20.46 o 
   3   4   8      799.60      654.37     38.76 o 
   4   4   8     2343.35     2593.97    123.23 o 
   5   4   8      939.35     1186.68     84.32 o 
   6   4   8      685.08      777.71     70.66 o 
   7   4   8      774.54      958.24     85.43 o 
   8   4   8      165.39      244.29     57.53 o 
  -4   5   8      365.58       29.59     32.03 o 
  -3   5   8     1971.81     1855.83    129.35 o 
  -2   5   8     1969.52     2114.71    130.21 o 
  -1   5   8      832.07      794.74     75.32 o 
   0   5   8     1408.47     1457.59     95.21 o 
   1   5   8     2421.61     2428.54     84.30 o 
   2   5   8      222.30      227.25     38.39 o 
   3   5   8     1040.16     1105.67     81.07 o 
   4   5   8     2607.57     2607.43    128.82 o 
   5   5   8     1314.20     1209.54     89.16 o 
   6   5   8      989.44     1006.63     82.81 o 
   7   5   8     1176.66     1424.37    106.60 o 
   8   5   8       16.67      -19.53     26.86 o 
  -4   6   8      103.24      231.19     63.91 o 
  -3   6   8      615.21      625.40     84.65 o 
  -2   6   8     1688.86     1885.06    128.80 o 
  -1   6   8     1015.07     1136.96     94.40 o 
   0   6   8     1176.65     1187.09     90.22 o 
   1   6   8     1395.95     1448.57    101.36 o 
   2   6   8      608.12      597.14     38.55 o 
   3   6   8     1051.50     1237.46     91.25 o 
   4   6   8     5317.25     5703.62    213.88 o 
   6   6   8      328.10      345.12     55.26 o 
   7   6   8      465.74      533.77     67.23 o 
   8   6   8      651.74      -19.05     26.66 o 
  -3   7   8      776.59      870.52     81.79 o 
  -2   7   8      472.95      523.91     47.34 o 
  -1   7   8       36.21       72.24     32.28 o 
   0   7   8      514.49      514.99     70.28 o 
   1   7   8      262.10      333.70     61.46 o 
   2   7   8      282.48      364.25     64.56 o 
   3   7   8     1399.78     1321.76    101.71 o 
   4   7   8     1715.54     1747.77    115.09 o 
   5   7   8      795.59      801.72     80.24 o 
   6   7   8     1727.40     1755.53    120.38 o 
   7   7   8     1213.71     1130.24    100.40 o 
   8   7   8      204.89       15.93     25.05 o 
  -3   8   8      506.76      552.06     52.21 o 
  -2   8   8      792.13      843.58     77.18 o 
  -1   8   8      228.49      308.72     40.34 o 
   0   8   8      289.88      338.72     40.16 o 
   1   8   8      370.51      438.72     43.47 o 
   2   8   8       27.96       32.11     38.23 o 
   3   8   8      313.83      448.59     74.09 o 
   4   8   8     1079.79      896.68     92.41 o 
   5   8   8      506.56      503.88     80.31 o 
   6   8   8      685.90      646.87     92.03 o 
   7   8   8      849.84      771.56    100.68 o 
  -2   9   8      880.68      823.15     74.48 o 
  -1   9   8      472.42      572.65     52.22 o 
   0   9   8     1063.79      992.95     64.34 o 
   1   9   8     1173.38     1118.04     68.57 o 
   2   9   8       63.54       49.22     45.51 o 
   3   9   8      445.06      542.11     82.71 o 
   4   9   8     1505.75     1436.67    115.95 o 
   5   9   8      768.94      877.17     97.98 o 
   6   9   8      502.87      612.04     91.80 o 
   7   9   8      672.00      804.09    104.51 o 
  -1  10   8      260.17      318.43     78.22 o 
   0  10   8      737.40      836.78     98.89 o 
   1  10   8      815.60      836.56     75.30 o 
   2  10   8      209.69      245.73     43.24 o 
   3  10   8      567.72      622.35     93.64 o 
   4  10   8     1633.97     1704.90    131.67 o 
   5  10   8      949.08      871.35    100.75 o 
   6  10   8      836.09      689.05     99.72 o 
   1  11   8      121.83       34.04     71.03 o 
   2  11   8       25.27       50.95     38.49 o 
   3  11   8      169.71      235.75     67.23 o 
   4  11   8     1036.65     1071.29    117.03 o 
  -1  -5   9      116.15      210.85     70.86 o 
   0  -5   9      218.48      358.75     76.96 o 
   1  -5   9      593.87      -17.59     31.17 o 
   3  -5   9      685.16      -25.10     27.77 o 
  -2  -4   9      310.09      317.83     76.43 o 
  -1  -4   9       59.70      144.02     58.79 o 
   0  -4   9       44.15      141.17     57.38 o 
   1  -4   9      591.50      547.10     83.92 o 
   2  -4   9      592.40      481.23     74.39 o 
   3  -4   9      293.26      384.81     73.91 o 
   4  -4   9      414.67      204.10     54.03 o 
   5  -4   9      140.05      -24.09     24.09 o 
  -3  -3   9      413.62      316.49     76.13 o 
  -2  -3   9      823.06      926.34    101.53 o 
  -1  -3   9      460.55      675.85     89.06 o 
   0  -3   9      172.28      301.22     69.63 o 
   1  -3   9     1405.47     1379.77    113.45 o 
   2  -3   9     1089.54      990.68     95.43 o 
   3  -3   9      514.20      476.51     71.01 o 
   4  -3   9      485.71      461.54     65.32 o 
   5  -3   9      181.78      222.42     56.45 o 
   6  -3   9       10.07      -22.48     22.48 o 
  -3  -2   9      431.33      416.61     76.11 o 
  -2  -2   9     1028.23     1218.21    111.49 o 
  -1  -2   9      562.27      865.35     96.09 o 
   0  -2   9      648.31      798.83     91.55 o 
   1  -2   9     2431.18     2286.18    139.86 o 
   2  -2   9     2442.65     1996.80    126.81 o 
   3  -2   9     1336.87     1267.63     99.89 o 
   4  -2   9     1077.22     1007.28     88.65 o 
   5  -2   9      572.88      620.53     72.75 o 
   6  -2   9       96.01       34.07     37.20 o 
  -4  -1   9      158.45      235.38     40.59 o 
  -3  -1   9       44.91      105.15     49.67 o 
  -2  -1   9      624.14      720.77     51.04 o 
  -1  -1   9      159.83      192.15     59.50 o 
   0  -1   9      249.43      269.34     61.77 o 
   1  -1   9     2018.26     2153.22    130.94 o 
   2  -1   9     2226.72     2192.05    125.62 o 
   3  -1   9      367.20      255.78     51.81 o 
   4  -1   9     1910.30     2048.97    121.16 o 
   5  -1   9     2131.40     2215.44    128.70 o 
   6  -1   9      143.26      233.56     56.60 o 
   7  -1   9       21.67       24.62     27.39 o 
  -4   0   9      202.74      213.02     54.05 o 
  -3   0   9      301.28      343.92     46.14 o 
  -2   0   9      504.89      511.25     83.84 o 
  -1   0   9      362.66      462.19     43.15 o 
   0   0   9      101.84      139.98     27.24 o 
   1   0   9       88.99       80.87     22.49 o 
   2   0   9     1096.49     1081.74     49.48 o 
   3   0   9     2520.33     2541.23    128.12 o 
   4   0   9     1227.65     1238.32     90.42 o 
   5   0   9      117.22      151.15     44.81 o 
   6   0   9       95.40      145.36     48.54 o 
   7   0   9      144.01       77.04     41.00 o 
  -4   1   9      460.50      554.91     72.00 o 
  -3   1   9     1063.48     1100.27     89.23 o 
  -2   1   9     1538.05     1598.69     73.55 o 
  -1   1   9      162.52      204.08     33.04 o 
   0   1   9      213.86      269.53     32.60 o 
   1   1   9     3738.34     3731.09    157.11 o 
   2   1   9     1527.65     1394.00     57.60 o 
   3   1   9      775.86      728.74     42.13 o 
   4   1   9     1563.60     1626.47     75.29 o 
   5   1   9      783.15      966.40     51.56 o 
   6   1   9       26.51       33.24     21.67 o 
   7   1   9       97.01      146.87     45.84 o 
   8   1   9      124.14      -23.84     25.25 o 
  -4   2   9      364.56      488.61     70.03 o 
  -3   2   9      506.08      518.90     66.96 o 
  -2   2   9     1677.86     1651.40    103.83 o 
  -1   2   9      573.67      665.25    118.37 o 
   0   2   9      464.13      597.28     63.39 o 
   1   2   9     3469.93     3059.83    129.35 o 
   2   2   9     3241.15     3303.35     94.17 o 
   3   2   9     1875.36     1935.55    102.11 o 
   4   2   9     2857.02     2915.94     88.82 o 
   5   2   9     1708.73     1790.91     70.83 o 
   6   2   9      136.78      199.24     47.36 o 
   7   2   9      245.67      230.51     46.14 o 
   8   2   9      219.73      294.04     52.64 o 
  -4   3   9      177.17       79.46     37.40 o 
  -3   3   9       95.56      124.14     44.30 o 
  -2   3   9      663.43      913.16     82.28 o 
  -1   3   9      178.46      179.70     44.55 o 
   0   3   9      187.32      238.11     33.43 o 
   1   3   9     1154.79     1355.76     99.11 o 
   2   3   9     2374.17     2494.64     81.32 o 
   3   3   9     1571.94     1549.25     63.16 o 
   4   3   9     3162.09     3281.02     96.81 o 
   5   3   9     1689.79     1722.49     99.24 o 
   6   3   9      345.49      425.41     52.57 o 
   7   3   9      337.83      405.27     57.08 o 
   8   3   9      374.69      420.62     66.78 o 
  -4   4   9      184.69       -2.87     21.47 o 
  -3   4   9      341.11      388.89     64.46 o 
  -2   4   9      689.87      848.12     82.81 o 
  -1   4   9       84.94      213.27     47.91 o 
   0   4   9       42.16       40.57     29.53 o 
   1   4   9      867.47      865.06     51.76 o 
   2   4   9      889.88      969.55     51.11 o 
   3   4   9      529.58      586.26     54.67 o 
   4   4   9     2241.93     2257.98     78.63 o 
   5   4   9     1470.33     1483.72     95.89 o 
   6   4   9      121.02      151.91     40.82 o 
   7   4   9       99.52      187.34     47.91 o 
   8   4   9      229.65      360.94     69.15 o 
  -3   5   9      855.85      804.12     92.31 o 
  -2   5   9     1348.27     1346.56    108.08 o 
  -1   5   9      687.48      829.24     80.67 o 
   0   5   9      184.33      204.10     49.29 o 
   1   5   9     1101.86     1227.58     89.99 o 
   2   5   9     1414.80     1627.01     65.67 o 
   3   5   9     1890.51     1973.31     72.59 o 
   4   5   9     1873.79     1813.82    106.50 o 
   5   5   9     1166.62     1184.37     87.97 o 
   6   5   9       42.62       78.42     32.33 o 
   7   5   9       27.43        7.06     29.13 o 
  -3   6   9      698.75        2.75     32.03 o 
  -2   6   9     1216.40     1248.07    109.57 o 
  -1   6   9      114.75      166.52     50.45 o 
   0   6   9      476.86      599.52     72.15 o 
   1   6   9     2968.94     3139.06    153.92 o 
   2   6   9     1619.63     1722.54    112.97 o 
   3   6   9     1658.64     1739.26     68.28 o 
   4   6   9     3158.90     3145.13    152.66 o 
   5   6   9     1363.48     1496.50    107.96 o 
   6   6   9      444.69      633.84     73.03 o 
   7   6   9      661.77      596.34     72.17 o 
   8   6   9       87.59       -3.83     23.89 o 
  -3   7   9       39.37       91.33     53.65 o 
  -2   7   9      542.30      704.50     94.27 o 
  -1   7   9      136.31      200.44     57.31 o 
   0   7   9       33.47       93.47     42.34 o 
   1   7   9      547.98      633.76     76.46 o 
   2   7   9     1189.18     1408.98    108.34 o 
   3   7   9      897.67      951.01     91.12 o 
   4   7   9     2623.61     2463.94    140.37 o 
   6   7   9      411.37      590.65     73.18 o 
   7   7   9      405.80      124.19     42.31 o 
  -2   8   9      414.99      525.78     93.67 o 
  -1   8   9       47.13      138.75     55.77 o 
   0   8   9       23.08       60.18     43.62 o 
   1   8   9      378.51      480.47     73.46 o 
   2   8   9      255.92      303.49     69.30 o 
   3   8   9      233.84      317.42     69.15 o 
   4   8   9     1668.40     1616.07    121.87 o 
   5   8   9     1103.66      904.34     97.20 o 
   6   8   9      107.53      120.61     47.10 o 
   7   8   9      156.58       32.99     27.52 o 
  -1   9   9      219.81      313.94     70.72 o 
   0   9   9      201.37      256.87     39.79 o 
   1   9   9      811.70      864.37     96.67 o 
   2   9   9      415.80      537.22     83.94 o 
   3   9   9      480.38      528.53     86.69 o 
   4   9   9     1386.95     1339.37    119.70 o 
   5   9   9     1003.84     1166.55    113.28 o 
   6   9   9       95.05      111.89     54.63 o 
   0  10   9      149.01       53.57     78.30 o 
   1  10   9      627.60      661.61     91.05 o 
   2  10   9      766.87      844.39    102.11 o 
   3  10   9      935.14      998.49    108.92 o 
   4  10   9     1587.38     1351.80    124.92 o 
   5  10   9     1101.80      845.67    103.75 o 
   2  11   9      232.79      384.66     86.16 o 
   3  11   9      363.68      394.61     90.54 o 
   4  11   9      950.63      896.48    119.12 o 
   0  -4  10      179.66      255.51     77.82 o 
   1  -4  10      331.41      364.40     79.08 o 
   2  -4  10      690.89      615.82     89.54 o 
   3  -4  10      109.50       -1.34     24.70 o 
  -1  -3  10      686.78      803.99    101.53 o 
   0  -3  10      376.98      464.80     84.90 o 
   1  -3  10      780.19      935.41    105.39 o 
   2  -3  10      755.95      779.30     92.94 o 
   3  -3  10      178.01      295.63     68.80 o 
   4  -3  10       31.81       -0.43     26.89 o 
   5  -3  10      111.84       -4.13     28.10 o 
  -2  -2  10      574.76      673.66     94.70 o 
  -1  -2  10     1470.84     1676.83    134.09 o 
   0  -2  10      849.35     1216.30    116.70 o 
   1  -2  10     1425.96     1438.69    118.77 o 
   2  -2  10     1834.38     1745.30    126.35 o 
   3  -2  10      715.08      792.02     88.86 o 
   4  -2  10      255.26      300.44     64.03 o 
   5  -2  10      592.97       36.21     32.00 o 
  -2  -1  10      402.67      510.58     83.54 o 
  -1  -1  10      350.62      505.82     87.17 o 
   0  -1  10      513.62      715.14     93.12 o 
   1  -1  10     1320.96     1264.60    108.97 o 
   2  -1  10     2193.23     2141.90    133.97 o 
   3  -1  10     1568.80     1682.15    115.77 o 
   4  -1  10      660.35      750.39     82.20 o 
   5  -1  10       54.96       34.98     38.63 o 
   6  -1  10      193.50       -2.62     24.75 o 
  -3   0  10       29.96        3.98     32.76 o 
  -2   0  10      148.13      153.60     32.83 o 
  -1   0  10      386.32      445.46     45.07 o 
   0   0  10      147.50      172.98     53.95 o 
   1   0  10     1254.19     1174.44    102.57 o 
   2   0  10     1963.49     1956.18    121.52 o 
   3   0  10       62.08      137.97     43.07 o 
   4   0  10      231.02      340.78     61.19 o 
   5   0  10      690.25      776.73     82.83 o 
   6   0  10      129.57      249.41     60.41 o 
   7   0  10       79.30       14.11     27.24 o 
  -3   1  10      192.12      353.03     61.84 o 
  -2   1  10      475.55      519.08     60.27 o 
  -1   1  10     1007.00     1102.55     92.80 o 
   0   1  10      361.07      475.39     45.60 o 
   1   1  10     1444.15     1447.64     91.15 o 
   2   1  10     2169.59     2068.32     81.03 o 
   3   1  10      505.35      605.69     54.61 o 
   4   1  10      131.61      172.71     46.55 o 
   5   1  10      412.76      457.81     65.72 o 
   6   1  10       53.65       85.93     45.49 o 
   7   1  10       42.63       96.44     48.61 o 
  -3   2  10      138.04      210.52     53.20 o 
  -2   2  10      634.65      712.84     75.85 o 
  -1   2  10     1407.44     1404.08     71.71 o 
   0   2  10      988.20     1111.57     62.84 o 
   1   2  10     2156.60     2297.52    153.33 o 
   2   2  10     3164.03     3286.99    100.00 o 
   3   2  10     1858.58     1726.69     94.61 o 
   4   2  10      647.79      788.51     49.15 o 
   5   2  10      675.47      754.92     50.04 o 
   6   2  10      131.64      207.88     33.64 o 
   7   2  10      131.02      148.06     31.66 o 
  -3   3  10       13.59      -14.26     30.47 o 
  -2   3  10      327.05      339.37     60.98 o 
  -1   3  10      456.99      501.03     63.43 o 
   0   3  10      399.29      538.94     49.80 o 
   1   3  10     1524.02     1515.04     85.73 o 
   2   3  10     3235.26     3408.71    102.87 o 
   3   3  10     1402.45     1566.77    117.06 o 
   4   3  10     1129.53     1219.29     60.51 o 
   5   3  10      991.19     1056.08     57.46 o 
   6   3  10      231.03      305.04     38.99 o 
   7   3  10      138.29      189.99     47.93 o 
  -3   4  10       32.88       -2.60     30.69 o 
  -2   4  10      207.04      371.73     68.24 o 
  -1   4  10      129.62      256.41     55.49 o 
   0   4  10       71.45       85.53     35.46 o 
   1   4  10      848.86      878.09     55.44 o 
   2   4  10     2124.93     2150.44     80.00 o 
   3   4  10      820.44     1021.07     55.12 o 
   4   4  10      525.77      576.10     43.89 o 
   5   4  10      224.45      259.12     36.21 o 
   6   4  10      150.49      272.74     53.60 o 
   7   4  10      236.21      335.37     60.13 o 
  -3   5  10      151.00      -24.92     24.92 o 
  -2   5  10      530.33      570.54     76.91 o 
  -1   5  10      542.89      668.16     77.09 o 
   0   5  10      169.87      230.13     53.48 o 
   1   5  10     2116.93     1887.30    113.23 o 
   2   5  10     2157.80     1973.67     78.22 o 
   3   5  10      294.16      318.18     37.81 o 
   4   5  10      534.34      612.01     98.57 o 
   5   5  10      862.06     1046.32     86.79 o 
   6   5  10       24.46       49.29     33.84 o 
   7   5  10       58.85      110.86     41.83 o 
  -2   6  10      469.04       14.31     36.46 o 
  -1   6  10     1063.64     1188.98    103.65 o 
   0   6  10      441.20      502.82     71.64 o 
   1   6  10     1341.33     1444.33    104.71 o 
   2   6  10     3199.57     3179.50    157.12 o 
   3   6  10     2031.84     2231.00     82.65 o 
   4   6  10      853.46      885.35     54.12 o 
   5   6  10      954.66     1023.03     88.60 o 
   6   6  10      134.50      265.86     57.81 o 
   7   6  10       78.15      136.91     46.60 o 
  -2   7  10      162.71       -8.42     24.32 o 
  -1   7  10      148.28      179.93     58.16 o 
   0   7  10      130.75      205.53     60.51 o 
   1   7  10      938.51     1000.25     93.69 o 
   2   7  10     2161.56     2052.42    130.61 o 
   3   7  10     1094.73     1095.69     98.23 o 
   4   7  10     1209.52     1340.84    108.21 o 
   5   7  10     1109.54     1080.11     96.49 o 
   6   7  10      182.89      165.01     48.46 o 
   7   7  10      115.53       17.64     25.73 o 
  -1   8  10       22.83       89.56     55.62 o 
   0   8  10       16.51       83.72     51.06 o 
   1   8  10      539.06      608.03     82.68 o 
   2   8  10      978.29     1048.94    103.07 o 
   3   8  10      321.94      399.02     75.65 o 
   4   8  10      637.96      795.15     89.91 o 
   5   8  10      580.44      846.71     92.33 o 
   6   8  10       71.07       -3.28     28.60 o 
   0   9  10       52.38      108.29     54.86 o 
   1   9  10      549.63      635.48     87.32 o 
   2   9  10     1195.60     1135.20    111.06 o 
   3   9  10      596.42      708.08     96.49 o 
   4   9  10      409.95      483.82     88.55 o 
   5   9  10      341.89      403.94     81.25 o 
   6   9  10       38.57       77.16     54.91 o 
   1  10  10      692.10      520.06     89.03 o 
   2  10  10     1426.06     1233.66    122.90 o 
   3  10  10      834.59      860.69    112.04 o 
   4  10  10      761.21      606.50     98.36 o 
   5  10  10      714.70      666.12    103.88 o 
   2  -3  11      261.23      228.72     72.60 o 
   0  -2  11      839.73      824.43    109.24 o 
   1  -2  11     1035.54     1133.71    117.16 o 
   2  -2  11      935.52     1080.97    108.74 o 
   3  -2  11      248.42      300.39     72.40 o 
   4  -2  11       40.94       83.01     51.46 o 
  -1  -1  11     1408.22     1659.62    140.74 o 
   0  -1  11     1253.07     1611.54    132.68 o 
   1  -1  11      473.71      481.76     83.56 o 
   2  -1  11     1106.61     1097.32    106.72 o 
   3  -1  11      526.40      652.59     84.35 o 
   4  -1  11      113.78      169.37     55.79 o 
   5  -1  11      759.22      824.35     94.98 o 
  -1   0  11      473.05      425.63     79.23 o 
   0   0  11      539.36      614.41     94.22 o 
   1   0  11      333.73      516.88     83.44 o 
   2   0  11      777.20      733.86     88.55 o 
   3   0  11      261.66      297.54     63.56 o 
   4   0  11       53.97      106.87     47.93 o 
   5   0  11      237.38      243.31     61.59 o 
   6   0  11      637.94      698.45     88.30 o 
  -2   1  11      256.46      310.82     58.92 o 
  -1   1  11     1177.81     1179.94     70.07 o 
   0   1  11      717.71      625.96     86.13 o 
   1   1  11      518.15      475.38     78.68 o 
   2   1  11      703.44      991.31     92.59 o 
   3   1  11      292.29      329.75     61.89 o 
   4   1  11       29.54       37.52     37.70 o 
   5   1  11       89.54      135.10     51.71 o 
   6   1  11      308.70      329.09     68.29 o 
  -2   2  11      312.09      419.66     65.52 o 
  -1   2  11     2035.18     1869.09    115.39 o 
   0   2  11     1335.40     1437.30    228.13 o 
   1   2  11     1258.86     1289.79    100.83 o 
   2   2  11     1738.50     1653.71     72.63 o 
   3   2  11      819.25      989.59     56.22 o 
   4   2  11       87.82      111.86     35.47 o 
   5   2  11      348.92      401.64     65.62 o 
   6   2  11      360.87      395.85     67.21 o 
   7   2  11      335.72      386.75     74.19 o 
  -2   3  11      162.74      325.24     64.49 o 
  -1   3  11      876.19      854.67     84.72 o 
   0   3  11      984.63      978.30     84.04 o 
   1   3  11     1297.84     1454.68     72.70 o 
   2   3  11     2240.20     2185.21     84.13 o 
   3   3  11      724.85      835.93     72.60 o 
   4   3  11      166.86      260.45     36.87 o 
   5   3  11      576.24      542.98     56.66 o 
   6   3  11      714.45      737.62     54.61 o 
   7   3  11      671.02      761.76     87.09 o 
  -2   4  11       52.41      113.60     41.10 o 
  -1   4  11      560.54      524.12     70.03 o 
   0   4  11      473.50      466.13     65.52 o 
   1   4  11      415.85      540.09     66.58 o 
   2   4  11     1404.60     1448.52     70.39 o 
   3   4  11      221.14      271.89     46.46 o 
   4   4  11       45.67      125.53     29.20 o 
   5   4  11      615.87      722.31     57.20 o 
   6   4  11      578.01      504.31     76.62 o 
   7   4  11      131.00      125.81     39.56 o 
  -2   5  11      129.94      -10.89     24.67 o 
  -1   5  11     1062.65     1149.36    102.79 o 
   0   5  11      697.74      827.53     83.11 o 
   1   5  11      481.62      546.02     68.82 o 
   2   5  11     1102.98     1287.86     98.05 o 
   3   5  11      659.37      746.23     53.08 o 
   4   5  11       26.20       71.60     25.18 o 
   5   5  11       53.87      178.33     34.03 o 
   6   5  11      313.14      389.30     56.69 o 
   7   5  11      259.92      251.37     58.97 o 
   0   6  11      917.33      882.29     90.62 o 
   1   6  11     1346.70     1267.00    101.05 o 
   2   6  11     2006.15     2011.09    126.96 o 
   3   6  11      894.11     1004.28     92.99 o 
   4   6  11      130.08      207.38     35.52 o 
   5   6  11      394.07      489.58     46.65 o 
   6   6  11      305.88      398.19     65.22 o 
   7   6  11      244.64       54.18     30.49 o 
  -1   7  11      431.05      -10.96     26.13 o 
   0   7  11      456.52      134.62     48.79 o 
   1   7  11     1022.79      972.31     96.74 o 
   2   7  11     1940.95     1950.28    131.02 o 
   3   7  11      626.26      884.58     93.06 o 
   4   7  11      245.33      393.53     75.02 o 
   5   7  11      666.40      783.45     88.81 o 
   6   7  11      420.13        6.02     31.83 o 
   0   8  11      160.83      -13.23     24.70 o 
   1   8  11      190.01      -21.95     29.94 o 
   3   8  11      395.85      352.63     76.41 o 
   4   8  11       48.30      116.68     49.62 o 
   5   8  11      182.70        6.65     33.47 o 
   6   8  11      301.68      -17.06     25.53 o 
   1   9  11      274.81      342.20     78.52 o 
   2   9  11      957.77      988.08    110.60 o 
   3   9  11      410.33       91.28     43.12 o 
   4   9  11       20.56       26.86     29.03 o 
   5   9  11      105.44       33.64     36.94 o 
   2  -1  12      408.79      516.81     92.64 o 
   3  -1  12      435.60      434.96     84.14 o 
   0   0  12      530.38      864.65    126.38 o 
   1   0  12       56.78      189.96     63.71 o 
   2   0  12      196.47      369.84     74.32 o 
   3   0  12      269.95      442.04     80.24 o 
   4   0  12      218.42      236.98     67.06 o 
   0   1  12      828.44      895.42    111.69 o 
   1   1  12       46.97      175.37     61.87 o 
   2   1  12       82.98      145.53     60.30 o 
   3   1  12      214.12      311.48     67.54 o 
   4   1  12       62.38      133.36     52.29 o 
   5   1  12      203.03      196.03     62.40 o 
   0   2  12     1196.91     1172.40     93.62 o 
   1   2  12      514.33      681.87     56.73 o 
   2   2  12      380.10      528.98     83.29 o 
   3   2  12      416.18      456.53     71.62 o 
   4   2  12       86.08       50.25     40.85 o 
   5   2  12      459.47      621.79     81.30 o 
  -1   3  12      889.33      808.98     86.26 o 
   0   3  12     1190.52     1022.78     89.11 o 
   1   3  12      483.42      612.77     71.09 o 
   2   3  12      555.10      688.43     80.11 o 
   3   3  12      742.23      705.48     54.62 o 
   4   3  12      257.23      325.11     56.37 o 
   5   3  12      674.17      745.57    103.36 o 
   6   3  12     1261.93     1030.95     99.26 o 
   0   4  12      833.17      808.68     83.06 o 
   1   4  12       69.43      166.62     50.53 o 
   2   4  12      224.36      300.89     56.70 o 
   3   4  12      372.05      529.74    121.18 o 
   4   4  12      180.75      317.37     42.85 o 
   5   4  12      260.50      245.03     41.45 o 
   6   4  12     1035.77     1082.72     67.50 o 
   0   5  12      743.15      634.44     80.44 o 
   1   5  12      135.77      246.94     57.89 o 
   2   5  12      230.35      272.89     58.21 o 
   3   5  12      184.20      356.56     64.69 o 
   4   5  12       22.30       62.98     27.35 o 
   5   5  12      193.65      241.65     41.07 o 
   6   5  12      819.50      860.38    173.19 o 
   1   6  12      584.36      665.97     82.15 o 
   2   6  12      573.77      607.73     79.31 o 
   3   6  12      414.98      496.77     73.28 o 
   4   6  12       50.27      100.95     49.77 o 
   5   6  12      402.36      491.04     51.65 o 
   6   6  12      814.03      738.06     59.18 o 
   1   7  12      382.07       -2.52     25.33 o 
   2   7  12      599.17      122.40     48.11 o 
   4   7  12      133.10      114.91     49.24 o 
   5   7  12      358.05       -6.68     33.77 o 
   2   8  12      272.78       -4.26     26.71 o 
   3   8  12      288.85        5.87     27.64 o 
   4   8  12       36.46      -11.34     28.50 o 
   3   2  13      406.01      501.56     88.58 o 
   3   3  13     1019.85     1137.72    108.54 o 
   4   3  13      872.48      846.68     94.05 o 
   2   4  13       57.48      127.99     49.44 o 
   3   4  13      452.43      503.35     71.80 o 
   4   4  13      600.04      662.17     56.92 o 
   2   5  13       16.03      138.22     48.86 o 
   3   5  13      180.61      357.11     67.94 o 
   4   5  13      310.59      286.02     66.02 o 
   3   6  13      419.19      466.00     78.00 o 
                                                 
